# Supplementary material for: Is genotyping of single isolates sufficient for population structure analysis of Pseudomonas aeruginosa in cystic fibrosis airways?
Source: BMC Genomics. 2016 Aug 9;17:589. doi: 10.1186/s12864-016-2873-1 (PMC4979127; doi:10.1186/s12864-016-2873-1)
Supplement: Additional file 1: Table S1. — Sampling information of metagenomes. (XLSX 36 kb) [file 12864_2016_2873_MOESM1_ESM.xlsx]

## Sheet: Supplementary Table S6
Supplementary Table S1: Sampling information of metagenomes.
Patient	Sample ID	ID Nº	Accession codes of individual samples	Notes	Clinical Collection Date	Collection date	Time untill processing of sample
P41M3	S1	4833	ERS1205965	Out-patient clinical visit	2013-11-13	2013-11-15	2
P99F4	S2	5085	ERS1205966	Out-patient clinical visit	2013-11-27	2013-12-30	3
P92F3	S3	4711	ERS1205967	I.v. treatment from the 21st of October 2013	2013-11-05	2013-11-07	2
P82M3	S4a	4866	ERS1205968	First day of i.v. treatment	2013-11-18	2013-11-19	1
P82M3	S4b	5137	ERS1205969	I.v. treatment from the 18th of November 2013	2013-12-02	2013-12-04	2
						Median	2
