# Supplementary material for: Is genotyping of single isolates sufficient for population structure analysis of Pseudomonas aeruginosa in cystic fibrosis airways?
Source: BMC Genomics. 2016 Aug 9;17:589. doi: 10.1186/s12864-016-2873-1 (PMC4979127; doi:10.1186/s12864-016-2873-1)
Supplement: Additional file 2: Table S2. — Species ratios in metagenomes. All species presented have been detected in >0.5 % of the bacterial reads of at least one metagenomic sample, if a species is detected with <0.01 % it is shown here as 0.00 %. (XLSX 47 kb) [file 12864_2016_2873_MOESM2_ESM.xlsx]

## Sheet: Species.csv
Supplementary Table S2: Species ratios in metagenomes.
All species presented have been detected in >0.5% of the bacterial reads of at least one metagenomic sample, if a species is detected with <0.01% it is shown here as 0.00%.
Patients/Sample IDs -->				P41M3	P99F4	P92F3	P82M3
Species	Max ratio	Min	Median	S1	S2	S3	S4a	S4b
Pseudomonas aeruginosa	0.9705	0.7867	0.9611	0.9705	0.7867	0.9611	0.9609	0.9699
Stenotrophomonas maltophilia	0.1809	0	0	0	0.1809	0.0039	0	0
Pseudomonas phage	0.0097	0	0.0002	0	0.0052	0.0097	0	0.0002
Acidovorax sp.	0.0096	0	0.001	0	0.0046	0.0096	0.0009	0.001
Lactobacillus casei	0.0088	0	0	0	0	0	0.0019	0.0088
Achromobacter xylosoxidans	0.0062	0	0	0	0.0034	0.0062	0	0
Rothia mucilaginosa	0.0021	0	0	0.0021	0	0	0	0
