# Supplementary material for: Is genotyping of single isolates sufficient for population structure analysis of Pseudomonas aeruginosa in cystic fibrosis airways?
Source: BMC Genomics. 2016 Aug 9;17:589. doi: 10.1186/s12864-016-2873-1 (PMC4979127; doi:10.1186/s12864-016-2873-1)
Supplement: Additional file 3: Table S3. — Coverage of PAO1 by the metagenomes, coverage with >3 reads per position and phred score >30. (XLSX 37 kb) [file 12864_2016_2873_MOESM3_ESM.xlsx]

## Sheet: Sheet1
Supplementary Table S3: Coverage of PAO1 by the metagenomes, coverage with >3 reads per position and phred score >30.
Sample ID	Total reads	Total bases of PAO1	Total bases sequenced of PAO1	Depth of positions sequenced	Resolution (%)*	Polymorphisms	Coverage	Ratio	Distance to LOD
S1	159590945	6264404	6060807	26.3316	3.79771	293	6016754	4.86974e-05	2.96
S2	186456550	6264404	6084424	30.6449	3.26319	254	6041859	4.204e-05
S3	123114192	6264404	6075272	20.2648	4.93466	150	6031342	2.48701e-05	1.33
S4a	59893402	6264404	6009803	9.96595	10.0342	289	5899997	4.89831e-05
S4b	68510406	6264404	6013647	11.3925	8.77771	550	5948315	9.24632e-05
S4 average						419.5	5924156	7.08118e-05	34.89
Average	119513099	-	6.04879e+06	19.72	6.16149	307.2	5.98765e+06	5.14107e-05	-
Min	59893402	-	6009803	9.96595	3.26319	150	5899997	2.48701e-05	-
Max	186456550	-	6084424	30.6449	10.0342	550	6041859	9.24632e-05	-
*If a subpopulation is to be detected by the sequencing it needs to be present with more than X% of the population.
