# Supplementary material for: Is genotyping of single isolates sufficient for population structure analysis of Pseudomonas aeruginosa in cystic fibrosis airways?
Source: BMC Genomics. 2016 Aug 9;17:589. doi: 10.1186/s12864-016-2873-1 (PMC4979127; doi:10.1186/s12864-016-2873-1)
Supplement: Additional file 4: Table S4A. — Isolate and metagenome information of clone type (for the metagenomes this is the clone type that is supposed to be dominating, assumed from the single isolate information of the given patient). Table S4B: Genome comparisons of single isolates and metagenomes. (XLSX 42 kb) [file 12864_2016_2873_MOESM4_ESM.xlsx]

## Sheet: Sheet1
Supplementary Table S4A: Isolate and metagenome information of clone type (for the metagenomes this is the clone type that is supposed to be dominating, assumed from the single isolate information of the given patient).
Sample	Patient	Sample name	Clone (supposed)	Time of collection	Contigs	N50	Genome size (bases)	Identity to PAO1	Identity to PAO1	Not in PAO1	Not in PAO1(%)
Metagenomes	P41M3	S1	DK19	11-13-2013	429	56846	5992396	5964518	0.9953	27878	0.0047
	P99F4	S2	DK26	11-27-2013	468	23843	6002328	5982579	0.9967	19749	0.0033
	P92F3	S3	DK26	11-05-2013	486	23303	5993232	5973723	0.9967	19509	0.0033
	P82M3	S4a	DK32	11-18-2013	2417	3231	5606193	5593924	0.9978	12269	0.0022
	P82M3	S4b	DK32	12-02-2013	1721	5188	5829566	5816386	0.9977	13180	0.0023
Single isolates	P41M3	156	DK19	07-04-2006	312	46252	6559603	5969373	0.91	590230	0.09
	P99F4	390	DK06	03-15-2006	424	36572	6676808	5932170	0.8885	744638	0.1115
	P99F4	388	DK51	07-24-2007	258	52537	6311260	6074930	0.9626	236330	0.0374
	P99F4	386	DK50	07-08-2009	241	54775	6261092	5975122	0.9543	285970	0.0457
	P99F4	382	DK26	11-20-2012	267	60332	7002729	5985163	85.47%	1017566	0.1453
	P92F3	272	DK26	04-24-2012	351	42321	6666214	5981634	0.8973	684580	0.1027
	P82M3	224	DK32	02-19-2007	225	65906	6381360	5957200	0.9335	424160	0.0665
Supplementary Table S4B: Genome comparisons of single isolates and metagenomes.
		REF		QRY
	Patient	Isolate	Clone	Metagenome	Clone (presumed)	total bases (ref)	total bases (qry)	alligned bases (ref)	alligned bases (qry)	unaligned bases (ref)	%	unaligned bases (qry)	%	total GSNPs
	P41M3	156	DK19	S1	DK19	6559603	5992396	5989094	5988710	570509	0.087	3686	0.0006	91
		382	DK26 (P99F4)	S1	DK19	7002729	5992396	5894430	5898842	1108299	0.1583	93554	0.0156	30918
	P99F4	390	DK06	S2	DK26 (P99F4)	6676808	6002328	5893772	5900172	783036	0.1173	102156	0.017	17339
		382	DK26 (P99F4)	S2	DK26 (P99F4)	7002729	6002328	5992539	6000038	1010190	14.43%	2290	0.0004	131
		388	DK51	S2	DK26 (P99F4)	6311260	6002328	5950184	5957521	361076	0.0572	44807	0.0075	17844
		386	DK50	S2	DK26 (P99F4)	6261092	6002328	5915377	5924307	345715	0.0552	78021	0.013	27331
	P92F3	272	DK26 (P92F3)	S3	DK26 (P92F3)	6666214	5993232	5984350	5985494	681864	0.1023	7738	0.0013	111
		156	DK19	S3	DK26 (P92F3)	6559603	5993232	5887466	5887306	672137	0.1025	105926	0.0177	30862
	P82M3	224	DK32	S4a	DK32	6371360	5606193	558473	5599692	797887	0.125	6501	0.0012	407
		224	DK32	S4b	DK32	6381360	5829566	5809550	5824198	571810	0.0896	5368	0.0009	527
		272	DK26 (P92F3)	S4a	DK32	6666214	5606193	5533598	5549579	1132616	0.1699	56614	0.0101	16269
		272	DK26 (P92F3)	S4b	DK32	6666214	5829566	5756834	5770620	909380	0.1364	58946	0.0101	17043
													median corresponding	131
													median neg. Control	17844
