# Supplementary material for: Is genotyping of single isolates sufficient for population structure analysis of Pseudomonas aeruginosa in cystic fibrosis airways?
Source: BMC Genomics. 2016 Aug 9;17:589. doi: 10.1186/s12864-016-2873-1 (PMC4979127; doi:10.1186/s12864-016-2873-1)
Supplement: Additional file 5: Table S5. — Detailed overview of SNPs found in single isolates and the rediscovery in the metagenomic reads. For each isolate it is indicated whether the mutation has been discovered or not, indicated by 1 and 0 respectively. For each metagenome the percentage of reads (%) representing the SNP found in the single isolates are shown together with the actual number of reads that have been called for each base, C, G, A, and T. For the metagenome(s) it is indicated at the bottom of the column the number of SNPs rediscovered in >10, 50 and 90 % of the metagenomic reads, as well as the total number of SNPs covered by the metagenomic reads. (XLSX 239 kb) [file 12864_2016_2873_MOESM5_ESM.xlsx]

## Sheet: Ark1
Suplementary Table S5
Detailed overview of SNPs found in single isolates and the rediscovery in the metagenomic reads.
For each isolate it is indicated whether the mutation has been discovered or not, indicated by 1 and 0 respectively.
For each metagenome the percentage of reads (%) representing the SNP found in the single isolates are shown together with the actual number of reads that have been called for each base, C, G, A, and T.
For the metagenome(s) it is indicated at the bottom of the column the number of SNPs rediscovered in >10%, 50%, and 90% of the metagenomic reads, as well as the total number of SNPs covered by the metagenomic reads.
Patient P41M3 clone type DK19, Metagenome S1
										P41M3 S1
										LM_4833								Patient P41M3 single isolates
Chromosome	Position	Reference base	Query base	Type of mutation	Gene ID	Gene name	Product	Pseudocap function		C	G	A	T	%		Percentage of single isolates with mutation		149	149.1	150	151	152	153	154	155	156	157	158	159	160	161	161.1	162	163	163.1	164	167	168	169	170	171	172
gi|110645304|ref|NC_002516.2|	5671	C	T	Missense	PA0004	gyrB	DNA gyrase subunit B	DNA replication, recombination, modification and repair		20	0	0	26	57		0.04		0	0	0	0	0	0	0	0	0	0	0	0	0	0	0	0	0	0	0	1	0	0	0	0	0
gi|110645304|ref|NC_002516.2|	28093	T	A	Missense	PA0026	plcB	phospholipase C, PlcB	Hypothetical, unclassified, unknown		0	0	35	0	100		0.08		0	0	0	0	0	0	0	0	0	0	0	0	0	0	0	0	1	1	0	0	0	0	0	0	0
gi|110645304|ref|NC_002516.2|	40866	C	A	Intergenic	PA0039//PA0040	//	50 downstream hypothetical protein//247 upstream conserved hypothetical protein	Hypothetical, unclassified, unknown//Hypothetical, unclassified, unknown		0	0	25	0	100		1		1	1	1	1	1	1	1	1	1	1	1	1	1	1	1	1	1	1	1	1	1	1	1	1	1
gi|110645304|ref|NC_002516.2|	45407	G	A	Missense	PA0041		probable hemagglutinin	Secreted Factors (toxins, enzymes, alginate)		1	12	17	0	57		0.08		0	0	0	0	0	0	0	0	0	0	0	0	0	1	1	0	0	0	0	0	0	0	0	0	0
gi|110645304|ref|NC_002516.2|	173877	C	T	Silent	PA0152	pcaQ	transcriptional regulator PcaQ	Carbon compound catabolism; Transcriptional regulators		0	0	0	30	100		0.08		0	0	0	0	0	0	0	0	0	0	0	0	0	0	0	0	0	0	0	0	1	1	0	0	0
gi|110645304|ref|NC_002516.2|	229445	C	T	Intergenic	PA0199//PA0200	exbD1//	100 downstream transport protein ExbD//81 downstream hypothetical protein	Transport of small molecules//Hypothetical, unclassified, unknown		26	0	0	0	0		0.92		1	1	1	0	1	1	1	1	0	1	1	1	1	1	1	1	1	1	1	1	1	1	1	1	1
gi|110645304|ref|NC_002516.2|	445918	G	A	Missense	PA0403	pyrR	transcriptional regulator PyrR	Nucleotide biosynthesis and metabolism; Transcriptional regulators		0	22	2	0	8		1		1	1	1	1	1	1	1	1	1	1	1	1	1	1	1	1	1	1	1	1	1	1	1	1	1
gi|110645304|ref|NC_002516.2|	555339	C	T	Missense	PA0496		conserved hypothetical protein	Hypothetical, unclassified, unknown		0	0	1	52	98		1		1	1	1	1	1	1	1	1	1	1	1	1	1	1	1	1	1	1	1	1	1	1	1	1	1
gi|110645304|ref|NC_002516.2|	570303	C	T	Silent	PA0508		probable acyl-CoA dehydrogenase	Putative enzymes		0	0	0	38	100		0.04		0	0	0	0	0	0	0	0	0	1	0	0	0	0	0	0	0	0	0	0	0	0	0	0	0
gi|110645304|ref|NC_002516.2|	630078	C	T	Intergenic	PA0574//PA0574.1	//	194 upstream tRNA-Met//356 downstream tRNA-Met	Hypothetical, unclassified, unknown//Non-coding RNA gene		50	0	0	0	0		0.04		0	0	1	0	0	0	0	0	0	0	0	0	0	0	0	0	0	0	0	0	0	0	0	0	0
gi|110645304|ref|NC_002516.2|	790522	G	A	Silent	PA0720		helix destabilizing protein of bacteriophage Pf1	DNA replication, recombination, modification and repair; Related to phage, transposon, or plasmid		0	0	9	0	100		1		1	1	1	1	1	1	1	1	1	1	1	1	1	1	1	1	1	1	1	1	1	1	1	1	1
gi|110645304|ref|NC_002516.2|	831054	C	G	Intergenic	PA0761//PA0762	nadB//algU	162 upstream L-aspartate oxidase//247 upstream sigma factor AlgU	Amino acid biosynthesis and metabolism; Biosynthesis of cofactors, prosthetic groups and carriers//Transcriptional regulators		36	0	0	0	0		0.16		0	0	0	0	0	0	0	0	0	0	0	0	0	0	0	1	1	1	1	0	0	0	0	0	0
gi|110645304|ref|NC_002516.2|	831322	C	T	Nonsense	PA0762	algU	sigma factor AlgU	Transcriptional regulators		29	0	0	0	0		1		1	1	1	1	1	1	1	1	1	1	1	1	1	1	1	1	1	1	1	1	1	1	1	1	1
gi|110645304|ref|NC_002516.2|	831386	A	G	Missense	PA0762	algU	sigma factor AlgU	Transcriptional regulators		2	0	26	0	0		0.08		0	0	0	0	0	0	0	0	0	0	0	0	0	0	0	0	1	1	0	0	0	0	0	0	0
gi|110645304|ref|NC_002516.2|	831527	A	G	Missense	PA0762	algU	sigma factor AlgU	Transcriptional regulators		0	0	37	0	0		1		1	1	1	1	1	1	1	1	1	1	1	1	1	1	1	1	1	1	1	1	1	1	1	1	1
gi|110645304|ref|NC_002516.2|	831574	C	G	Missense	PA0762	algU	sigma factor AlgU	Transcriptional regulators		42	0	0	0	0		0.92		1	1	1	0	1	1	1	1	0	1	1	1	1	1	1	1	1	1	1	1	1	1	1	1	1
gi|110645304|ref|NC_002516.2|	831677	A	G	Missense	PA0762	algU	sigma factor AlgU	Transcriptional regulators		0	0	52	0	0		1		1	1	1	1	1	1	1	1	1	1	1	1	1	1	1	1	1	1	1	1	1	1	1	1	1
gi|110645304|ref|NC_002516.2|	831719	C	T	Missense	PA0762	algU	sigma factor AlgU	Transcriptional regulators		46	0	0	0	0		1		1	1	1	1	1	1	1	1	1	1	1	1	1	1	1	1	1	1	1	1	1	1	1	1	1
gi|110645304|ref|NC_002516.2|	832262	C	T	Nonsense	PA0763	mucA	anti-sigma factor MucA	Transcriptional regulators; Cell wall / LPS / capsule; Secreted Factors (toxins, enzymes, alginate)		0	0	0	11	100		1		1	1	1	1	1	1	1	1	1	1	1	1	1	1	1	1	1	1	1	1	1	1	1	1	1
gi|110645304|ref|NC_002516.2|	925527	T	C	Missense	PA0847		hypothetical protein	Motility & Attachment		19	0	0	0	100		1		1	1	1	1	1	1	1	1	1	1	1	1	1	1	1	1	1	1	1	1	1	1	1	1	1
gi|110645304|ref|NC_002516.2|	1060647	T	C	Missense	PA0977		hypothetical protein	Hypothetical, unclassified, unknown		71	0	0	0	100		0.28		0	0	0	0	0	0	0	0	0	0	1	1	0	0	0	1	1	1	1	1	0	0	0	0	0
gi|110645304|ref|NC_002516.2|	1060669	C	G	Silent	PA0977		hypothetical protein	Hypothetical, unclassified, unknown		0	61	0	0	100		1		1	1	1	1	1	1	1	1	1	1	1	1	1	1	1	1	1	1	1	1	1	1	1	1	1
gi|110645304|ref|NC_002516.2|	1372589	G	A	Silent	PA1263		hypothetical protein	Hypothetical, unclassified, unknown		0	0	17	0	100		1		1	1	1	1	1	1	1	1	1	1	1	1	1	1	1	1	1	1	1	1	1	1	1	1	1
gi|110645304|ref|NC_002516.2|	1388703	C	T	Silent	PA1277	cobQ	cobyric acid synthase	Biosynthesis of cofactors, prosthetic groups and carriers		14	1	0	12	44		1		1	1	1	1	1	1	1	1	1	1	1	1	1	1	1	1	1	1	1	1	1	1	1	1	1
gi|110645304|ref|NC_002516.2|	1422472	G	T	Missense	PA1312		probable transcriptional regulator	Transcriptional regulators		0	16	0	0	0		1		1	1	1	1	1	1	1	1	1	1	1	1	1	1	1	1	1	1	1	1	1	1	1	1	1
gi|110645304|ref|NC_002516.2|	1662696	T	C	Silent	PA1527		conserved hypothetical protein	Hypothetical, unclassified, unknown		0	0	0	17	0		0.04		0	0	0	0	0	0	0	0	0	0	0	0	0	1	0	0	0	0	0	0	0	0	0	0	0
gi|110645304|ref|NC_002516.2|	1682467	G	T	Missense	PA1545		hypothetical protein	Hypothetical, unclassified, unknown		0	0	0	20	100		0.04		0	0	0	0	0	0	0	0	0	1	0	0	0	0	0	0	0	0	0	0	0	0	0	0	0
gi|110645304|ref|NC_002516.2|	1691126	C	A	Nonsense	PA1553	ccoO1	Cytochrome c oxidase, cbb3-type, CcoO subunit	Energy metabolism; Energy metabolism		27	0	0	0	0		1		1	1	1	1	1	1	1	1	1	1	1	1	1	1	1	1	1	1	1	1	1	1	1	1	1
gi|110645304|ref|NC_002516.2|	1694126	G	A	Silent	PA1555.1	ccoQ2	Cytochrome c oxidase, cbb3-type, CcoQ subunit	Energy metabolism		0	0	22	0	100		1		1	1	1	1	1	1	1	1	1	1	1	1	1	1	1	1	1	1	1	1	1	1	1	1	1
gi|110645304|ref|NC_002516.2|	1854106	C	T	Nonsense	PA1708	popB	translocator protein PopB	Protein secretion/export apparatus		0	0	0	21	100		1		1	1	1	1	1	1	1	1	1	1	1	1	1	1	1	1	1	1	1	1	1	1	1	1	1
gi|110645304|ref|NC_002516.2|	1934092	C	T	Missense	PA1786		conserved hypothetical protein	Hypothetical, unclassified, unknown		17	1	0	12	40		0.04		0	0	0	0	0	1	0	0	0	0	0	0	0	0	0	0	0	0	0	0	0	0	0	0	0
gi|110645304|ref|NC_002516.2|	1962865	C	T	Silent	PA1807		probable ATP-binding component of ABC transporter	Transport of small molecules		0	0	0	20	100		0.04		0	0	0	0	0	0	0	0	0	0	0	0	0	0	0	0	0	0	1	0	0	0	0	0	0
gi|110645304|ref|NC_002516.2|	1991176	A	G	Missense	PA1832		probable protease	Putative enzymes		0	0	26	0	0		0.08		0	0	0	0	0	0	0	0	0	0	0	0	1	0	0	1	0	0	0	0	0	0	0	0	0
gi|110645304|ref|NC_002516.2|	2115888	A	G	Missense	PA1934		hypothetical protein	Hypothetical, unclassified, unknown		0	24	0	0	100		0.04		0	0	0	0	0	0	0	0	0	0	0	0	0	0	0	0	0	0	0	0	0	0	0	1	0
gi|110645304|ref|NC_002516.2|	2162689	T	A	Missense	PA1976	ercS'	ErcS'	Two-component regulatory systems		0	0	15	0	100		0.04		0	0	1	0	0	0	0	0	0	0	0	0	0	0	0	0	0	0	0	0	0	0	0	0	0
gi|110645304|ref|NC_002516.2|	2162690	C	A	Silent	PA1976	ercS'	ErcS'	Two-component regulatory systems		0	0	15	0	100		0.04		0	0	0	0	0	0	0	0	0	0	0	0	0	0	0	0	0	0	0	0	0	0	0	1	0
gi|110645304|ref|NC_002516.2|	2213206	C	T	Missense	PA2020		probable transcriptional regulator	Transcriptional regulators		0	0	0	17	100		0.04		0	0	0	0	0	0	1	0	0	0	0	0	0	0	0	0	0	0	0	0	0	0	0	0	0
gi|110645304|ref|NC_002516.2|	2469775	A	G	Missense	PA2243	pslM	hypothetical protein	Hypothetical, unclassified, unknown		0	0	24	0	0		1		1	1	1	1	1	1	1	1	1	1	1	1	1	1	1	1	1	1	1	1	1	1	1	1	1
gi|110645304|ref|NC_002516.2|	2549164	T	C	Missense	PA2310		hypothetical protein	Putative enzymes		24	0	0	0	100		1		1	1	1	1	1	1	1	1	1	1	1	1	1	1	1	1	1	1	1	1	1	1	1	1	1
gi|110645304|ref|NC_002516.2|	2554802	A	C	Missense	PA2316		probable transcriptional regulator	Transcriptional regulators		21	0	0	0	100		0.92		1	1	1	1	1	1	1	0	1	1	1	1	1	1	1	1	1	0	1	1	1	1	1	1	1
gi|110645304|ref|NC_002516.2|	2592429	G	A	Missense	PA2346		conserved hypothetical protein	Putative enzymes		0	8	12	0	60		1		1	1	1	1	1	1	1	1	1	1	1	1	1	1	1	1	1	1	1	1	1	1	1	1	1
gi|110645304|ref|NC_002516.2|	2647005	C	A	Missense	PA2392	pvdP	PvdP	Adaptation, Protection		14	0	15	0	52		0.16		0	0	0	0	0	0	0	0	0	0	0	0	0	0	0	1	1	1	1	0	0	0	0	0	0
gi|110645304|ref|NC_002516.2|	2806699	C	T	Missense	PA2491		probable oxidoreductase	Putative enzymes		20	0	0	0	0		0.04		0	0	0	0	0	0	0	0	0	0	0	0	0	0	0	0	0	0	0	0	0	0	0	0	1
gi|110645304|ref|NC_002516.2|	2811704	T	C	Missense	PA2494	mexF	Resistance-Nodulation-Cell Division (RND) multidrug efflux transporter MexF	Transport of small molecules; Membrane proteins; Antibiotic resistance and susceptibility		31	0	0	0	100		1		1	1	1	1	1	1	1	1	1	1	1	1	1	1	1	1	1	1	1	1	1	1	1	1	1
gi|110645304|ref|NC_002516.2|	3118899	T	C	Missense	PA2758		probable transcriptional regulator	Transcriptional regulators		21	0	0	0	100		0.04		0	0	0	1	0	0	0	0	0	0	0	0	0	0	0	0	0	0	0	0	0	0	0	0	0
gi|110645304|ref|NC_002516.2|	3484727	T	C	Missense	PA3105	xcpQ	general secretion pathway protein D	Protein secretion/export apparatus		9	0	0	10	47		1		1	1	1	1	1	1	1	1	1	1	1	1	1	1	1	1	1	1	1	1	1	1	1	1	1
gi|110645304|ref|NC_002516.2|	3497014	G	A	Missense	PA3115	fimV	Motility protein FimV	Membrane proteins; Motility & Attachment		0	14	0	0	0		1		1	1	1	1	1	1	1	1	1	1	1	1	1	1	1	1	1	1	1	1	1	1	1	1	1
gi|110645304|ref|NC_002516.2|	3791602	C	T	Nonsense	PA3385	amrZ	alginate and motility regulator Z	Hypothetical, unclassified, unknown; Motility & Attachment; Transcriptional regulators; Secreted Factors (toxins, enzymes, alginate)		19	0	0	11	37		0.08		0	0	0	0	0	0	0	0	0	0	0	0	0	1	1	0	0	0	0	0	0	0	0	0	0
gi|110645304|ref|NC_002516.2|	3936892	T	A	Intergenic	PA3519//PA3520	//	55 upstream hypothetical protein//346 downstream hypothetical protein	Hypothetical, unclassified, unknown//Hypothetical, unclassified, unknown		0	0	25	0	100		1		1	1	1	1	1	1	1	1	1	1	1	1	1	1	1	1	1	1	1	1	1	1	1	1	1
gi|110645304|ref|NC_002516.2|	3962993	C	T	Nonsense	PA3540	algD	GDP-mannose 6-dehydrogenase AlgD	Cell wall / LPS / capsule; Adaptation, Protection; Secreted Factors (toxins, enzymes, alginate)		18	0	0	20	53		0.12		0	0	0	0	1	0	0	0	0	0	0	0	0	0	0	0	0	0	0	0	0	0	0	1	1
gi|110645304|ref|NC_002516.2|	3971242	C	T	Missense	PA3545	algG	alginate-c5-mannuronan-epimerase AlgG	Cell wall / LPS / capsule; Adaptation, Protection; Secreted Factors (toxins, enzymes, alginate)		11	0	0	23	68		1		1	1	1	1	1	1	1	1	1	1	1	1	1	1	1	1	1	1	1	1	1	1	1	1	1
gi|110645304|ref|NC_002516.2|	4043506	C	A	Nonsense	PA3609	potC	polyamine transport protein PotC	Membrane proteins; Transport of small molecules		0	0	31	0	100		1		1	1	1	1	1	1	1	1	1	1	1	1	1	1	1	1	1	1	1	1	1	1	1	1	1
gi|110645304|ref|NC_002516.2|	4166376	T	C	Intergenic	PA3720//PA3721	//nalC	63 upstream hypothetical protein//142 upstream NalC	Hypothetical, unclassified, unknown//Transcriptional regulators; Antibiotic resistance and susceptibility		0	0	0	37	0		0.64		1	1	1	0	0	0	0	1	0	1	1	1	1	1	1	1	1	1	1	1	0	0	1	0	0
gi|110645304|ref|NC_002516.2|	4181229	G	A	Silent	PA3729		conserved hypothetical protein	Hypothetical, unclassified, unknown		0	46	0	0	0		0.04		0	0	0	0	0	0	0	0	0	0	0	0	0	0	0	0	0	0	0	0	0	0	0	0	1
gi|110645304|ref|NC_002516.2|	4225663	T	C	Silent	PA3769	guaA	GMP synthase	Amino acid biosynthesis and metabolism; Nucleotide biosynthesis and metabolism		7	0	0	0	100		1		1	1	1	1	1	1	1	1	1	1	1	1	1	1	1	1	1	1	1	1	1	1	1	1	1
gi|110645304|ref|NC_002516.2|	4577109	G	A	Missense	PA4094		probable transcriptional regulator	Transcriptional regulators		0	0	34	0	100		0.08		0	0	0	0	0	0	0	0	0	0	0	0	0	1	1	0	0	0	0	0	0	0	0	0	0
gi|110645304|ref|NC_002516.2|	4878225	T	A	Silent	PA4349		hypothetical protein	Hypothetical, unclassified, unknown		0	2	16	0	89		0.12		1	1	0	0	0	0	0	0	0	0	0	0	1	0	0	0	0	0	0	0	0	0	0	0	0
gi|110645304|ref|NC_002516.2|	5088868	C	T	Missense	PA4542	clpB	ClpB protein	Translation, post-translational modification, degradation		30	0	0	0	0		1		1	1	1	1	1	1	1	1	1	1	1	1	1	1	1	1	1	1	1	1	1	1	1	1	1
gi|110645304|ref|NC_002516.2|	5127479	G	A	Missense	PA4579		hypothetical protein	Hypothetical, unclassified, unknown		0	1	31	0	97		1		1	1	1	1	1	1	1	1	1	1	1	1	1	1	1	1	1	1	1	1	1	1	1	1	1
gi|110645304|ref|NC_002516.2|	5197098	A	C	Intergenic	PA4628//PA4629	lysP//	265 downstream lysine-specific permease//88 upstream hypothetical protein	Membrane proteins; Transport of small molecules//Hypothetical, unclassified, unknown		11	1	18	0	37		0.28		0	0	0	0	0	0	0	0	0	0	1	1	0	0	0	1	1	1	1	1	0	0	0	0	0
gi|110645304|ref|NC_002516.2|	5217294	G	A	Silent	PA4651	Pilin assembly chaperone CupE4	cupE4			0	0	32	0	100		0.08		0	0	0	0	0	0	0	0	0	0	0	0	0	0	0	0	0	0	0	0	0	0	0	1	1
gi|110645304|ref|NC_002516.2|	5349329	C	A	Nonsense	PA4762	grpE	heat shock protein GrpE	DNA replication, recombination, modification and repair; Chaperones & heat shock proteins		30	0	0	0	0		0.08		0	0	0	0	0	0	0	0	0	0	0	0	0	1	1	0	0	0	0	0	0	0	0	0	0
gi|110645304|ref|NC_002516.2|	5390303	G	A	Nonsense	PA4805		probable class III aminotransferase	Putative enzymes		0	0	27	0	100		1		1	1	1	1	1	1	1	1	1	1	1	1	1	1	1	1	1	1	1	1	1	1	1	1	1
gi|110645304|ref|NC_002516.2|	5442595	A	C	Missense	PA4847	accB	biotin carboxyl carrier protein (BCCP)	Fatty acid and phospholipid metabolism		9	0	0	0	100		0.08		0	0	0	0	0	0	0	0	0	0	0	0	0	1	1	0	0	0	0	0	0	0	0	0	0
gi|110645304|ref|NC_002516.2|	5547079	G	A	Intergenic	PA4942//PA4943	hflK//	91 upstream protease subunit HflK//4 downstream probable GTP-binding protein	Translation, post-translational modification, degradation; Cell division//Putative enzymes		0	0	30	0	100		0.16		0	0	0	0	0	0	0	0	0	0	0	0	0	0	0	1	1	1	1	0	0	0	0	0	0
gi|110645304|ref|NC_002516.2|	6086095	C	T	Missense	PA5410	gbcA	GbcA	Amino acid biosynthesis and metabolism		0	0	0	30	100		1		1	1	1	1	1	1	1	1	1	1	1	1	1	1	1	1	1	1	1	1	1	1	1	1	1
gi|110645304|ref|NC_002516.2|	6086325	A	T	Missense	PA5410	gbcA	GbcA	Amino acid biosynthesis and metabolism		0	1	0	35	97		1		1	1	1	1	1	1	1	1	1	1	1	1	1	1	1	1	1	1	1	1	1	1	1	1	1
gi|110645304|ref|NC_002516.2|	6104232	A	G	Missense	PA5423		hypothetical protein	Hypothetical, unclassified, unknown		0	30	0	0	100		1		1	1	1	1	1	1	1	1	1	1	1	1	1	1	1	1	1	1	1	1	1	1	1	1	1
														Count	%
								Number of SNPs found in more than 10% of the metagenomic reads						47	0.691176
								Number of SNPs found in more than 50% of the metagenomic reads						42	0.617647
								Number of SNPs found in more than 90% of the metagenomic reads						35	0.514706
								Total SNPs covered by metagenomic reads						68	1
								Total SNPs						68
Patient P99F4 clone type DK26, Metagenome: S2
										P99F4 S2
										LM_5085								Patient P99F4 single isolates
Chromosome	Position	Reference base	Query base	Type of mutation	Gene ID	Gene name	Product	Pseudocap function		C	G	A	T	%		Percentage of single isolates with mutation		382	383	384	385
gi|110645304|ref|NC_002516.2|	48461	C	T	Missense	PA0041		probable hemagglutinin	Secreted Factors (toxins, enzymes, alginate)		4	0	0	21	84		1		1	1	1	1
gi|110645304|ref|NC_002516.2|	66035	G	A	Intergenic	PA0050//PA0051	//phzH	556 downstream hypothetical protein//268 upstream potential phenazine-modifying enzyme	Hypothetical, unclassified, unknown//Putative enzymes		0	0	39	0	100		1		1	1	1	1
gi|110645304|ref|NC_002516.2|	66839	C	T	Silent	PA0051	phzH	potential phenazine-modifying enzyme	Putative enzymes		0	0	0	30	100		1		1	1	1	1
gi|110645304|ref|NC_002516.2|	178394	C	T	Missense	PA0156	triA	Resistance-Nodulation-Cell Division (RND) triclosan efflux membrane fusion protein, TriA	Membrane proteins; Antibiotic resistance and susceptibility		1	0	0	23	96		1		1	1	1	1
gi|110645304|ref|NC_002516.2|	364017	G	T	Missense	PA0323		probable binding protein component of ABC transporter	Transport of small molecules		0	0	0	26	100		1		1	1	1	1
gi|110645304|ref|NC_002516.2|	378505	T	C	Missense	PA0336	ygdP	Nudix hydrolase YgdP	Nucleotide biosynthesis and metabolism		43	0	0	0	100		1		1	1	1	1
gi|110645304|ref|NC_002516.2|	450005	G	A	Missense	PA0408	pilG	twitching motility protein PilG	Two-component regulatory systems; Chemotaxis; Motility & Attachment		1	0	32	0	97		1		1	1	1	1
gi|110645304|ref|NC_002516.2|	485636	A	C	Missense	PA0434		hypothetical protein	Membrane proteins		39	0	0	0	100		1		1	1	1	1
gi|110645304|ref|NC_002516.2|	491114	T	C	Missense	PA0438	codB	cytosine permease	Nucleotide biosynthesis and metabolism; Transport of small molecules		28	0	0	0	100		1		1	1	1	1
gi|110645304|ref|NC_002516.2|	622168	C	T	Missense	PA0566		hypothetical protein	Hypothetical, unclassified, unknown		0	0	0	27	100		1		1	1	1	1
gi|110645304|ref|NC_002516.2|	747163	C	T	Intergenic	PA0687//PA0688	//	207 downstream probable type II secretion system protein//307 upstream probable binding protein component of ABC transporter	Protein secretion/export apparatus//Transport of small molecules		0	0	0	33	100		1		1	1	1	1
gi|110645304|ref|NC_002516.2|	754161	T	G	Missense	PA0690		hypothetical protein	Hypothetical, unclassified, unknown		0	33	0	0	100		1		1	1	1	1
gi|110645304|ref|NC_002516.2|	778516	G	A	Silent	PA0705	migA	alpha-1,6-rhamnosyltransferase MigA	Putative enzymes; Cell wall / LPS / capsule		0	0	26	0	100		1		1	1	1	1
gi|110645304|ref|NC_002516.2|	941853	G	A	Silent	PA0861		hypothetical protein	Motility & Attachment		0	0	32	0	100		1		1	1	1	1
gi|110645304|ref|NC_002516.2|	1163063	A	T	Intergenic	PA1074//PA1075	braC//	86 upstream branched-chain amino acid transport protein BraC//213 upstream hypothetical protein	Transport of small molecules//Hypothetical, unclassified, unknown		0	0	0	36	100		1		1	1	1	1
gi|110645304|ref|NC_002516.2|	1227413	C	T	Intergenic	PA1135//PA1136	//	111 upstream conserved hypothetical protein//61 upstream probable transcriptional regulator	Hypothetical, unclassified, unknown//Transcriptional regulators		0	0	0	35	100		1		1	1	1	1
gi|110645304|ref|NC_002516.2|	1284364	T	G	Intergenic	PA1182//PA1183	//dctA	187 upstream probable transcriptional regulator//149 upstream C4-dicarboxylate transport protein	Transcriptional regulators//Transport of small molecules		0	28	0	0	100		1		1	1	1	1
gi|110645304|ref|NC_002516.2|	1360194	T	G	Missense	PA1252		probable L-malate dehydrogenase	Putative enzymes		0	12	0	0	100		1		1	1	1	1
gi|110645304|ref|NC_002516.2|	1393780	G	A	Missense	PA1282		probable major facilitator superfamily (MFS) transporter	Membrane proteins; Transport of small molecules		0	0	12	0	100		1		1	1	1	1
gi|110645304|ref|NC_002516.2|	1627247	A	T	Silent	PA1498	pykF	pyruvate kinase I	Energy metabolism; Carbon compound catabolism		0	0	0	34	100		1		1	1	1	1
gi|110645304|ref|NC_002516.2|	1677530	T	C	Intergenic	PA1538//PA1539	//	85 upstream probable flavin-containing monooxygenase//29 upstream hypothetical protein	Putative enzymes//Hypothetical, unclassified, unknown		40	0	0	0	100		1		1	1	1	1
gi|110645304|ref|NC_002516.2|	1697887	T	C	Missense	PA1559		hypothetical protein	Hypothetical, unclassified, unknown		43	0	0	0	100		1		1	1	1	1
gi|110645304|ref|NC_002516.2|	1708116	C	T	Missense	PA1567		conserved hypothetical protein	Hypothetical, unclassified, unknown		0	0	0	28	100		1		1	1	1	1
gi|110645304|ref|NC_002516.2|	1708145	C	T	Silent	PA1567		conserved hypothetical protein	Hypothetical, unclassified, unknown		0	0	0	29	100		1		1	1	1	1
gi|110645304|ref|NC_002516.2|	1940334	T	C	Missense	PA1791		hypothetical protein	Hypothetical, unclassified, unknown		20	0	0	0	100		1		1	1	1	1
gi|110645304|ref|NC_002516.2|	1943660	G	A	Silent	PA1794	glnS	glutaminyl-tRNA synthetase	Amino acid biosynthesis and metabolism; Translation, post-translational modification, degradation		0	0	34	1	97		1		1	1	1	1
gi|110645304|ref|NC_002516.2|	2240675	C	T	Missense	PA2047		probable transcriptional regulator	Transcriptional regulators		0	1	0	23	96		1		1	1	1	1
gi|110645304|ref|NC_002516.2|	2270084	G	A	Missense	PA2070		hypothetical protein	Membrane proteins		0	0	27	0	100		1		1	1	1	1
gi|110645304|ref|NC_002516.2|	2364576	T	A	Missense	PA2148		conserved hypothetical protein	Membrane proteins		1	1	18	0	90		1		1	1	1	1
gi|110645304|ref|NC_002516.2|	2368630	C	A	Missense	PA2152		probable trehalose synthase	Putative enzymes		0	0	37	0	100		1		1	1	1	1
gi|110645304|ref|NC_002516.2|	2386278	G	C	Missense	PA2163		hypothetical protein	Hypothetical, unclassified, unknown		14	0	0	0	100		1		1	1	1	1
gi|110645304|ref|NC_002516.2|	2411115	A	T	Silent	PA2191	exoY	adenylate cyclase ExoY	Secreted Factors (toxins, enzymes, alginate)		0	0	2	27	93		1		1	1	1	1
gi|110645304|ref|NC_002516.2|	2430257	G	T	Missense	PA2211		conserved hypothetical protein	Hypothetical, unclassified, unknown		1	0	1	26	93		1		1	1	1	1
gi|110645304|ref|NC_002516.2|	2473655	A	C	Missense	PA2247	bkdA1	2-oxoisovalerate dehydrogenase (alpha subunit)	Amino acid biosynthesis and metabolism		40	0	0	0	100		1		1	1	1	1
gi|110645304|ref|NC_002516.2|	2515904	C	T	Silent	PA2287		hypothetical protein	Hypothetical, unclassified, unknown		0	0	0	23	100		1		1	1	1	1
gi|110645304|ref|NC_002516.2|	2549662	T	C	Intergenic	PA2310//PA2311	//	204 upstream hypothetical protein//86 upstream hypothetical protein	Putative enzymes//Hypothetical, unclassified, unknown		23	0	0	0	100		1		1	1	1	1
gi|110645304|ref|NC_002516.2|	2584870	A	G	Missense	PA2340		probable binding-protein-dependent maltose/mannitol transport protein	Transport of small molecules		0	44	0	0	100		1		1	1	1	1
gi|110645304|ref|NC_002516.2|	2629724	T	C	Intergenic	PA2377//PA2378	//	225 downstream hypothetical protein//192 downstream probable aldehyde dehydrogenase	Hypothetical, unclassified, unknown//Putative enzymes		13	0	0	0	100		1		1	1	1	1
gi|110645304|ref|NC_002516.2|	2792192	C	T	Missense	PA2474		hypothetical protein	Hypothetical, unclassified, unknown		0	0	0	19	100		1		1	1	1	1
gi|110645304|ref|NC_002516.2|	2844952	T	C	Missense	PA2524		probable two-component sensor	Two-component regulatory systems		30	0	0	0	100		1		1	1	1	1
gi|110645304|ref|NC_002516.2|	2955015	C	A	Missense	PA2613		conserved hypothetical protein	Hypothetical, unclassified, unknown		0	0	30	0	100		1		1	1	1	1
gi|110645304|ref|NC_002516.2|	3126370	T	A	Missense	PA2767		probable enoyl-CoA hydratase/isomerase	Putative enzymes		0	0	31	0	100		1		1	1	1	1
gi|110645304|ref|NC_002516.2|	3158336	G	A	Silent	PA2802		probable transcriptional regulator	Transcriptional regulators		0	0	25	0	100		1		1	1	1	1
gi|110645304|ref|NC_002516.2|	3403405	C	T	Missense	PA3039		probable transporter	Membrane proteins; Transport of small molecules		0	0	0	42	100		1		1	1	1	1
gi|110645304|ref|NC_002516.2|	3553234	G	A	Silent	PA3165	hisC2	histidinol-phosphate aminotransferase	Amino acid biosynthesis and metabolism		0	0	55	0	100		1		1	1	1	1
gi|110645304|ref|NC_002516.2|	3590863	C	T	Missense	PA3198		conserved hypothetical protein	Hypothetical, unclassified, unknown		0	0	0	28	100		1		1	1	1	1
gi|110645304|ref|NC_002516.2|	3598099	C	T	Missense	PA3208		conserved hypothetical protein	Hypothetical, unclassified, unknown		0	0	0	16	100		1		1	1	1	1
gi|110645304|ref|NC_002516.2|	3615212	C	A	Missense	PA3228		probable ATP-binding/permease fusion ABC transporter	Membrane proteins; Transport of small molecules		0	0	53	0	100		1		1	1	1	1
gi|110645304|ref|NC_002516.2|	3647615	G	A	Intergenic	PA3259//PA3260	//	218 upstream hypothetical protein//140 downstream probable transcriptional regulator	Hypothetical, unclassified, unknown//Transcriptional regulators		0	0	24	0	100		1		1	1	1	1
gi|110645304|ref|NC_002516.2|	3674467	G	T	Intergenic	PA3280//PA3281	oprO//	143 upstream Pyrophosphate-specific outer membrane porin OprO precursor//103 downstream hypothetical protein	Transport of small molecules//Membrane proteins		1	1	0	40	95		1		1	1	1	1
gi|110645304|ref|NC_002516.2|	3954984	G	C	Missense	PA3535		probable serine protease	Putative enzymes		39	0	0	0	100		1		1	1	1	1
gi|110645304|ref|NC_002516.2|	4140565	C	G	Silent	PA3699		probable transcriptional regulator	Transcriptional regulators		0	30	0	0	100		1		1	1	1	1
gi|110645304|ref|NC_002516.2|	4289377	C	T	Silent	PA3831	pepA	leucine aminopeptidase	Transcription, RNA processing and degradation; Secreted Factors (toxins, enzymes, alginate); Translation, post-translational modification, degradation		0	0	0	26	100		1		1	1	1	1
gi|110645304|ref|NC_002516.2|	4365864	C	T	Silent	PA3897		hypothetical protein	Membrane proteins		0	2	0	49	96		1		1	1	1	1
gi|110645304|ref|NC_002516.2|	4482369	T	C	Silent	PA4002	rodA	rod shape-determining protein	Cell wall / LPS / capsule		56	0	0	0	100		1		1	1	1	1
gi|110645304|ref|NC_002516.2|	4605983	A	C	Missense	PA4117	bphP	bacterial phytochrome, BphP	Two-component regulatory systems		43	0	0	0	100		1		1	1	1	1
gi|110645304|ref|NC_002516.2|	4618566	C	T	Missense	PA4130		probable sulfite or nitrite reductase	Central intermediary metabolism		0	1	0	26	96		1		1	1	1	1
gi|110645304|ref|NC_002516.2|	4760522	A	G	Silent	PA4249	rpsH	30S ribosomal protein S8	Translation, post-translational modification, degradation		0	36	0	0	100		1		1	1	1	1
gi|110645304|ref|NC_002516.2|	4829530	C	T	Missense	PA4304	rcpA	RcpA	Protein secretion/export apparatus; Motility & Attachment		0	0	0	22	100		1		1	1	1	1
gi|110645304|ref|NC_002516.2|	5136611	G	A	Missense	PA4587	ccpR	cytochrome c551 peroxidase precursor	Energy metabolism		0	0	49	0	100		1		1	1	1	1
gi|110645304|ref|NC_002516.2|	5149221	C	T	Missense	PA4596		probable transcriptional regulator	Transcriptional regulators		0	0	1	44	98		1		1	1	1	1
gi|110645304|ref|NC_002516.2|	5158054	A	C	Missense	PA4601	morA	motility regulator	Membrane proteins		32	0	0	0	100		1		1	1	1	1
gi|110645304|ref|NC_002516.2|	5158136	T	G	Missense	PA4601	morA	motility regulator	Membrane proteins		0	25	0	0	100		1		1	1	1	1
gi|110645304|ref|NC_002516.2|	5176372	C	G	Intergenic	PA4617//PA4618	//	268 downstream conserved hypothetical protein//308 downstream hypothetical protein	Hypothetical, unclassified, unknown//Hypothetical, unclassified, unknown		0	31	0	0	100		1		1	1	1	1
gi|110645304|ref|NC_002516.2|	5306028	T	C	Missense	PA4725	cbrA	two-component sensor CbrA	Two-component regulatory systems; Carbon compound catabolism		24	0	0	0	100		1		1	1	1	1
gi|110645304|ref|NC_002516.2|	5498365	T	G	Missense	PA4900		probable major facilitator superfamily (MFS) transporter	Membrane proteins; Transport of small molecules		0	29	0	0	100		1		1	1	1	1
gi|110645304|ref|NC_002516.2|	5547277	T	C	Missense	PA4943		probable GTP-binding protein	Putative enzymes		41	0	0	0	100		1		1	1	1	1
gi|110645304|ref|NC_002516.2|	5583999	G	A	Intergenic	PA4973//PA4974	thiC//	354 upstream thiamin biosynthesis protein ThiC//102 upstream probable outer membrane protein precursor	Biosynthesis of cofactors, prosthetic groups and carriers//Protein secretion/export apparatus		0	0	17	0	100		1		1	1	1	1
gi|110645304|ref|NC_002516.2|	5639282	G	A	Missense	PA5016	aceF	dihydrolipoamide acetyltransferase	Carbon compound catabolism; Energy metabolism		3	0	8	0	73		1		1	1	1	1
gi|110645304|ref|NC_002516.2|	5709413	A	G	Silent	PA5072		probable chemotaxis transducer	Adaptation, Protection; Chemotaxis		0	42	0	0	100		1		1	1	1	1
gi|110645304|ref|NC_002516.2|	5751417	G	A	Silent	PA5107	blc	outer membrane lipoprotein Blc	Membrane proteins		0	0	27	0	100		1		1	1	1	1
gi|110645304|ref|NC_002516.2|	5872392	C	T	Missense	PA5215	gcvT1	glycine-cleavage system protein T1	Central intermediary metabolism; Amino acid biosynthesis and metabolism		0	0	0	27	100		1		1	1	1	1
gi|110645304|ref|NC_002516.2|	5875598	C	T	Intergenic	PA5217//PA5218	//	13 upstream probable binding protein component of ABC iron transporter//55 downstream probable transcriptional regulator	Transport of small molecules//Transcriptional regulators		0	0	0	49	100		1		1	1	1	1
gi|110645304|ref|NC_002516.2|	6234643	C	T	Missense	PA5542		hypothetical protein	Putative enzymes		0	0	0	41	100		1		1	1	1	1
														Count	%
								Number of SNPs found in more than 10% of the metagenomic reads						74	1
								Number of SNPs found in more than 50% of the metagenomic reads						74	1
								Number of SNPs found in more than 90% of the metagenomic reads						71	0.959459
								Total SNPs covered by metagenomic reads						74	1
								Total SNPs						74
Patient P92F3 clone type DK26, Metagenome: S3
										P92F3 S3
										LM_4711								Patient P92F3 single isolates
Chromosome	Position	Reference base	Query base	Type of mutation	Gene ID	Gene name	Product	Pseudocap function		C	G	A	T	%		Percentage of single isolates with mutation		267	268	269	270	271	272	273	274	275
gi|110645304|ref|NC_002516.2|	48461	C	T	Missense	PA0041		probable hemagglutinin	Secreted Factors (toxins, enzymes, alginate)		3	0	0	3	50		1		1	1	1	1	1	1	1	1	1
gi|110645304|ref|NC_002516.2|	66035	G	A	Intergenic	PA0050//PA0051	//phzH	556 downstream hypothetical protein//268 upstream potential phenazine-modifying enzyme	Hypothetical, unclassified, unknown//Putative enzymes		0	0	24	0	100		1		1	1	1	1	1	1	1	1	1
gi|110645304|ref|NC_002516.2|	66839	C	T	Silent	PA0051	phzH	potential phenazine-modifying enzyme	Putative enzymes		0	0	0	19	100		1		1	1	1	1	1	1	1	1	1
gi|110645304|ref|NC_002516.2|	130684	C	T	Missense	PA0108	coIII	cytochrome c oxidase, subunit III	Energy metabolism		0	1	0	36	97		1		1	1	1	1	1	1	1	1	1
gi|110645304|ref|NC_002516.2|	137518	G	A	Missense	PA0117		probable short chain dehydrogenase	Putative enzymes		0	13	0	0	0		0.111111		0	0	0	0	0	0	0	0	1
gi|110645304|ref|NC_002516.2|	178394	C	T	Missense	PA0156	triA	Resistance-Nodulation-Cell Division (RND) triclosan efflux membrane fusion protein, TriA	Membrane proteins; Antibiotic resistance and susceptibility		1	0	1	12	86		1		1	1	1	1	1	1	1	1	1
gi|110645304|ref|NC_002516.2|	270278	G	T	Missense	PA0239		hypothetical protein	Membrane proteins		0	0	0	29	100		1		1	1	1	1	1	1	1	1	1
gi|110645304|ref|NC_002516.2|	299316	C	T	Missense	PA0264		hypothetical protein	Hypothetical, unclassified, unknown		0	0	0	13	100		1		1	1	1	1	1	1	1	1	1
gi|110645304|ref|NC_002516.2|	364017	G	T	Missense	PA0323		probable binding protein component of ABC transporter	Transport of small molecules		0	0	0	31	100		1		1	1	1	1	1	1	1	1	1
gi|110645304|ref|NC_002516.2|	378505	T	C	Missense	PA0336	ygdP	Nudix hydrolase YgdP	Nucleotide biosynthesis and metabolism		36	0	0	0	100		1		1	1	1	1	1	1	1	1	1
gi|110645304|ref|NC_002516.2|	450005	G	A	Missense	PA0408	pilG	twitching motility protein PilG	Two-component regulatory systems; Chemotaxis; Motility & Attachment		0	0	26	0	100		1		1	1	1	1	1	1	1	1	1
gi|110645304|ref|NC_002516.2|	472531	C	T	Missense	PA0425	mexA	Resistance-Nodulation-Cell Division (RND) multidrug efflux membrane fusion protein MexA precursor	Transport of small molecules; Antibiotic resistance and susceptibility		18	0	0	0	0		0.222222		1	0	1	0	0	0	0	0	0
gi|110645304|ref|NC_002516.2|	485636	A	C	Missense	PA0434		hypothetical protein	Membrane proteins		25	0	0	0	100		1		1	1	1	1	1	1	1	1	1
gi|110645304|ref|NC_002516.2|	491114	T	C	Missense	PA0438	codB	cytosine permease	Nucleotide biosynthesis and metabolism; Transport of small molecules		12	0	0	0	100		1		1	1	1	1	1	1	1	1	1
gi|110645304|ref|NC_002516.2|	737861	C	A	Missense	PA0679		hypothetical protein	Hypothetical, unclassified, unknown		0	0	20	0	100		1		1	1	1	1	1	1	1	1	1
gi|110645304|ref|NC_002516.2|	747163	C	T	Intergenic	PA0687//PA0688	//	207 downstream probable type II secretion system protein//307 upstream probable binding protein component of ABC transporter	Protein secretion/export apparatus//Transport of small molecules		0	0	0	8	100		1		1	1	1	1	1	1	1	1	1
gi|110645304|ref|NC_002516.2|	754161	T	G	Missense	PA0690		hypothetical protein	Hypothetical, unclassified, unknown		0	13	0	0	100		1		1	1	1	1	1	1	1	1	1
gi|110645304|ref|NC_002516.2|	778516	G	A	Silent	PA0705	migA	alpha-1,6-rhamnosyltransferase MigA	Putative enzymes; Cell wall / LPS / capsule		0	0	13	0	100		1		1	1	1	1	1	1	1	1	1
gi|110645304|ref|NC_002516.2|	778634	T	C	Missense	PA0705	migA	alpha-1,6-rhamnosyltransferase MigA	Putative enzymes; Cell wall / LPS / capsule		8	0	0	0	100		0.222222		0	1	0	0	0	0	0	0	1
gi|110645304|ref|NC_002516.2|	941853	G	A	Silent	PA0861		hypothetical protein	Motility & Attachment		0	0	23	0	100		1		1	1	1	1	1	1	1	1	1
gi|110645304|ref|NC_002516.2|	1163063	A	T	Intergenic	PA1074//PA1075	braC//	86 upstream branched-chain amino acid transport protein BraC//213 upstream hypothetical protein	Transport of small molecules//Hypothetical, unclassified, unknown		0	0	0	33	100		1		1	1	1	1	1	1	1	1	1
gi|110645304|ref|NC_002516.2|	1188295	G	C	Missense	PA1097	fleQ	transcriptional regulator FleQ	Motility & Attachment; Transcriptional regulators		13	0	0	0	100		0.555556		0	1	0	1	0	0	1	1	1
gi|110645304|ref|NC_002516.2|	1225902	G	A	Missense	PA1134		hypothetical protein	Hypothetical, unclassified, unknown		0	0	19	0	100		1		1	1	1	1	1	1	1	1	1
gi|110645304|ref|NC_002516.2|	1227413	C	T	Intergenic	PA1135//PA1136	//	111 upstream conserved hypothetical protein//61 upstream probable transcriptional regulator	Hypothetical, unclassified, unknown//Transcriptional regulators		0	0	0	32	100		1		1	1	1	1	1	1	1	1	1
gi|110645304|ref|NC_002516.2|	1284364	T	G	Intergenic	PA1182//PA1183	//dctA	187 upstream probable transcriptional regulator//149 upstream C4-dicarboxylate transport protein	Transcriptional regulators//Transport of small molecules		0	27	0	0	100		1		1	1	1	1	1	1	1	1	1
gi|110645304|ref|NC_002516.2|	1350388	G	A	Missense	PA1245	AprX	aprX			0	0	7	0	100		1		1	1	1	1	1	1	1	1	1
gi|110645304|ref|NC_002516.2|	1360194	T	G	Missense	PA1252		probable L-malate dehydrogenase	Putative enzymes		0	17	0	0	100		1		1	1	1	1	1	1	1	1	1
gi|110645304|ref|NC_002516.2|	1393780	G	A	Missense	PA1282		probable major facilitator superfamily (MFS) transporter	Membrane proteins; Transport of small molecules		0	1	12	0	92		1		1	1	1	1	1	1	1	1	1
gi|110645304|ref|NC_002516.2|	1394809	G	A	Silent	PA1284		probable acyl-CoA dehydrogenase	Putative enzymes		0	0	13	0	100		1		1	1	1	1	1	1	1	1	1
gi|110645304|ref|NC_002516.2|	1405239	G	A	Intergenic	PA1293//PA1294	//rnd	42 upstream hypothetical protein//99 upstream ribonuclease D	Hypothetical, unclassified, unknown//Transcription, RNA processing and degradation		0	0	37	0	100		0.444444		0	1	0	0	0	0	1	1	1
gi|110645304|ref|NC_002516.2|	1677530	T	C	Intergenic	PA1538//PA1539	//	85 upstream probable flavin-containing monooxygenase//29 upstream hypothetical protein	Putative enzymes//Hypothetical, unclassified, unknown		21	0	0	0	100		1		1	1	1	1	1	1	1	1	1
gi|110645304|ref|NC_002516.2|	1697887	T	C	Missense	PA1559		hypothetical protein	Hypothetical, unclassified, unknown		29	0	0	0	100		1		1	1	1	1	1	1	1	1	1
gi|110645304|ref|NC_002516.2|	1708116	C	T	Missense	PA1567		conserved hypothetical protein	Hypothetical, unclassified, unknown		0	0	0	19	100		1		1	1	1	1	1	1	1	1	1
gi|110645304|ref|NC_002516.2|	1762723	C	T	Silent	PA1618		conserved hypothetical protein	Hypothetical, unclassified, unknown		0	0	0	31	100		1		1	1	1	1	1	1	1	1	1
gi|110645304|ref|NC_002516.2|	1848128	C	T	Missense	PA1699	Pcr1	pcr1			0	0	0	12	100		0.666667		0	1	0	1	1	0	1	1	1
gi|110645304|ref|NC_002516.2|	1940334	T	C	Missense	PA1791		hypothetical protein	Hypothetical, unclassified, unknown		12	0	0	0	100		1		1	1	1	1	1	1	1	1	1
gi|110645304|ref|NC_002516.2|	1943660	G	A	Silent	PA1794	glnS	glutaminyl-tRNA synthetase	Amino acid biosynthesis and metabolism; Translation, post-translational modification, degradation		0	0	30	0	100		1		1	1	1	1	1	1	1	1	1
gi|110645304|ref|NC_002516.2|	2240675	C	T	Missense	PA2047		probable transcriptional regulator	Transcriptional regulators		0	0	0	19	100		1		1	1	1	1	1	1	1	1	1
gi|110645304|ref|NC_002516.2|	2270084	G	A	Missense	PA2070		hypothetical protein	Membrane proteins		1	0	14	0	93		1		1	1	1	1	1	1	1	1	1
gi|110645304|ref|NC_002516.2|	2270675	A	G	Missense	PA2070		hypothetical protein	Membrane proteins		0	10	0	0	100		0.444444		0	1	0	0	0	0	1	1	1
gi|110645304|ref|NC_002516.2|	2386278	G	C	Missense	PA2163		hypothetical protein	Hypothetical, unclassified, unknown		18	0	0	0	100		1		1	1	1	1	1	1	1	1	1
gi|110645304|ref|NC_002516.2|	2411115	A	T	Silent	PA2191	exoY	adenylate cyclase ExoY	Secreted Factors (toxins, enzymes, alginate)		0	0	0	24	100		1		1	1	1	1	1	1	1	1	1
gi|110645304|ref|NC_002516.2|	2430257	G	T	Missense	PA2211		conserved hypothetical protein	Hypothetical, unclassified, unknown		0	0	0	22	100		1		1	1	1	1	1	1	1	1	1
gi|110645304|ref|NC_002516.2|	2473655	A	C	Missense	PA2247	bkdA1	2-oxoisovalerate dehydrogenase (alpha subunit)	Amino acid biosynthesis and metabolism		20	0	0	0	100		1		1	1	1	1	1	1	1	1	1
gi|110645304|ref|NC_002516.2|	2515904	C	T	Silent	PA2287		hypothetical protein	Hypothetical, unclassified, unknown		0	0	0	9	100		1		1	1	1	1	1	1	1	1	1
gi|110645304|ref|NC_002516.2|	2549662	T	C	Intergenic	PA2310//PA2311	//	204 upstream hypothetical protein//86 upstream hypothetical protein	Putative enzymes//Hypothetical, unclassified, unknown		23	0	0	0	100		1		1	1	1	1	1	1	1	1	1
gi|110645304|ref|NC_002516.2|	2584870	A	G	Missense	PA2340		probable binding-protein-dependent maltose/mannitol transport protein	Transport of small molecules		0	36	0	0	100		1		1	1	1	1	1	1	1	1	1
gi|110645304|ref|NC_002516.2|	2629724	T	C	Intergenic	PA2377//PA2378	//	225 downstream hypothetical protein//192 downstream probable aldehyde dehydrogenase	Hypothetical, unclassified, unknown//Putative enzymes		16	0	0	0	100		1		1	1	1	1	1	1	1	1	1
gi|110645304|ref|NC_002516.2|	2792192	C	T	Missense	PA2474		hypothetical protein	Hypothetical, unclassified, unknown		0	0	0	14	100		1		1	1	1	1	1	1	1	1	1
gi|110645304|ref|NC_002516.2|	2844952	T	C	Missense	PA2524		probable two-component sensor	Two-component regulatory systems		16	0	1	0	94		1		1	1	1	1	1	1	1	1	1
gi|110645304|ref|NC_002516.2|	2955015	C	A	Missense	PA2613		conserved hypothetical protein	Hypothetical, unclassified, unknown		0	0	33	0	100		1		1	1	1	1	1	1	1	1	1
gi|110645304|ref|NC_002516.2|	2966905	T	C	Intergenic	PA2623//PA2624	icd//idh	103 upstream isocitrate dehydrogenase//256 upstream isocitrate dehydrogenase	Carbon compound catabolism; Amino acid biosynthesis and metabolism; Energy metabolism//Energy metabolism		39	0	0	0	100		1		1	1	1	1	1	1	1	1	1
gi|110645304|ref|NC_002516.2|	3126370	T	A	Missense	PA2767		probable enoyl-CoA hydratase/isomerase	Putative enzymes		0	0	27	0	100		1		1	1	1	1	1	1	1	1	1
gi|110645304|ref|NC_002516.2|	3158336	G	A	Silent	PA2802		probable transcriptional regulator	Transcriptional regulators		0	0	19	0	100		1		1	1	1	1	1	1	1	1	1
gi|110645304|ref|NC_002516.2|	3403405	C	T	Missense	PA3039		probable transporter	Membrane proteins; Transport of small molecules		0	0	0	49	100		1		1	1	1	1	1	1	1	1	1
gi|110645304|ref|NC_002516.2|	3492855	G	C	Missense	PA3112	accD	acetyl-CoA carboxylase beta subunit	Fatty acid and phospholipid metabolism		15	0	0	0	100		1		1	1	1	1	1	1	1	1	1
gi|110645304|ref|NC_002516.2|	3553234	G	A	Silent	PA3165	hisC2	histidinol-phosphate aminotransferase	Amino acid biosynthesis and metabolism		0	0	15	0	100		1		1	1	1	1	1	1	1	1	1
gi|110645304|ref|NC_002516.2|	3590863	C	T	Missense	PA3198		conserved hypothetical protein	Hypothetical, unclassified, unknown		0	0	0	19	100		1		1	1	1	1	1	1	1	1	1
gi|110645304|ref|NC_002516.2|	3598099	C	T	Missense	PA3208		conserved hypothetical protein	Hypothetical, unclassified, unknown		0	0	0	12	100		1		1	1	1	1	1	1	1	1	1
gi|110645304|ref|NC_002516.2|	3615212	C	A	Missense	PA3228		probable ATP-binding/permease fusion ABC transporter	Membrane proteins; Transport of small molecules		0	0	31	0	100		1		1	1	1	1	1	1	1	1	1
gi|110645304|ref|NC_002516.2|	3647615	G	A	Intergenic	PA3259//PA3260	//	218 upstream hypothetical protein//140 downstream probable transcriptional regulator	Hypothetical, unclassified, unknown//Transcriptional regulators		0	0	11	0	100		1		1	1	1	1	1	1	1	1	1
gi|110645304|ref|NC_002516.2|	3674467	G	T	Intergenic	PA3280//PA3281	oprO//	143 upstream Pyrophosphate-specific outer membrane porin OprO precursor//103 downstream hypothetical protein	Transport of small molecules//Membrane proteins		0	0	0	22	100		1		1	1	1	1	1	1	1	1	1
gi|110645304|ref|NC_002516.2|	3827318	C	G	Missense	PA3420		probable transcriptional regulator	Transcriptional regulators		0	10	0	0	100		1		1	1	1	1	1	1	1	1	1
gi|110645304|ref|NC_002516.2|	3954984	G	C	Missense	PA3535		probable serine protease	Putative enzymes		16	0	0	0	100		1		1	1	1	1	1	1	1	1	1
gi|110645304|ref|NC_002516.2|	3989512	G	A	Silent	PA3560	fruA	phosphotransferase system transporter fructose-specific IIBC component, FruA	Carbon compound catabolism; Transport of small molecules		0	11	0	0	0		0.111111		0	0	0	0	0	0	0	1	0
gi|110645304|ref|NC_002516.2|	4108730	T	G	Missense	PA3670		hypothetical protein	Hypothetical, unclassified, unknown		0	0	0	14	0		0.111111		0	0	0	0	0	0	0	0	1
gi|110645304|ref|NC_002516.2|	4140565	C	G	Silent	PA3699		probable transcriptional regulator	Transcriptional regulators		0	22	0	0	100		1		1	1	1	1	1	1	1	1	1
gi|110645304|ref|NC_002516.2|	4482369	T	C	Silent	PA4002	rodA	rod shape-determining protein	Cell wall / LPS / capsule		31	0	0	0	100		1		1	1	1	1	1	1	1	1	1
gi|110645304|ref|NC_002516.2|	4515997	T	A	Missense	PA4035		hypothetical protein	Hypothetical, unclassified, unknown		0	0	0	18	0		0.111111		0	0	0	0	0	0	0	0	1
gi|110645304|ref|NC_002516.2|	4545161	G	A	Silent	PA4067	oprG	Outer membrane protein OprG precursor	Membrane proteins		0	0	35	0	100		1		1	1	1	1	1	1	1	1	1
gi|110645304|ref|NC_002516.2|	4561408	G	A	Silent	PA4081	cupB6	fimbrial subunit CupB6	Motility & Attachment		0	0	27	0	100		1		1	1	1	1	1	1	1	1	1
gi|110645304|ref|NC_002516.2|	4605983	A	C	Missense	PA4117	bphP	bacterial phytochrome, BphP	Two-component regulatory systems		22	0	0	0	100		1		1	1	1	1	1	1	1	1	1
gi|110645304|ref|NC_002516.2|	4618566	C	T	Missense	PA4130		probable sulfite or nitrite reductase	Central intermediary metabolism		0	0	1	19	95		1		1	1	1	1	1	1	1	1	1
gi|110645304|ref|NC_002516.2|	4892203	C	G	Silent	PA4363	iciA	inhibitor of chromosome initiation IciA	DNA replication, recombination, modification and repair		0	19	0	0	100		1		1	1	1	1	1	1	1	1	1
gi|110645304|ref|NC_002516.2|	4895216	A	T	Missense	PA4367	bifA	BifA	Motility & Attachment; Cell wall / LPS / capsule		0	0	1	18	95		1		1	1	1	1	1	1	1	1	1
gi|110645304|ref|NC_002516.2|	5105652	G	A	Silent	PA4557	lytB	LytB protein	Adaptation, Protection		0	0	23	0	100		1		1	1	1	1	1	1	1	1	1
gi|110645304|ref|NC_002516.2|	5136611	G	A	Missense	PA4587	ccpR	cytochrome c551 peroxidase precursor	Energy metabolism		0	0	32	0	100		1		1	1	1	1	1	1	1	1	1
gi|110645304|ref|NC_002516.2|	5149221	C	T	Missense	PA4596		probable transcriptional regulator	Transcriptional regulators		0	0	0	24	100		1		1	1	1	1	1	1	1	1	1
gi|110645304|ref|NC_002516.2|	5158054	A	C	Missense	PA4601	morA	motility regulator	Membrane proteins		25	0	0	0	100		1		1	1	1	1	1	1	1	1	1
gi|110645304|ref|NC_002516.2|	5176372	C	G	Intergenic	PA4617//PA4618	//	268 downstream conserved hypothetical protein//308 downstream hypothetical protein	Hypothetical, unclassified, unknown//Hypothetical, unclassified, unknown		0	16	0	0	100		1		1	1	1	1	1	1	1	1	1
gi|110645304|ref|NC_002516.2|	5197524	G	A	Silent	PA4629		hypothetical protein	Hypothetical, unclassified, unknown		0	0	28	0	100		1		1	1	1	1	1	1	1	1	1
gi|110645304|ref|NC_002516.2|	5306028	T	C	Missense	PA4725	cbrA	two-component sensor CbrA	Two-component regulatory systems; Carbon compound catabolism		17	0	0	0	100		1		1	1	1	1	1	1	1	1	1
gi|110645304|ref|NC_002516.2|	5323546	C	T	Missense	PA4740	pnp	polyribonucleotide nucleotidyltransferase	Transcription, RNA processing and degradation		0	0	0	21	100		1		1	1	1	1	1	1	1	1	1
gi|110645304|ref|NC_002516.2|	5498365	T	G	Missense	PA4900		probable major facilitator superfamily (MFS) transporter	Membrane proteins; Transport of small molecules		0	20	0	0	100		1		1	1	1	1	1	1	1	1	1
gi|110645304|ref|NC_002516.2|	5547277	T	C	Missense	PA4943		probable GTP-binding protein	Putative enzymes		16	0	0	0	100		1		1	1	1	1	1	1	1	1	1
gi|110645304|ref|NC_002516.2|	5580630	C	T	Silent	PA4971	aspP	adenosine diphosphate sugar pyrophosphatase	Energy metabolism		0	0	0	11	100		1		1	1	1	1	1	1	1	1	1
gi|110645304|ref|NC_002516.2|	5583999	G	A	Intergenic	PA4973//PA4974	thiC//	354 upstream thiamin biosynthesis protein ThiC//102 upstream probable outer membrane protein precursor	Biosynthesis of cofactors, prosthetic groups and carriers//Protein secretion/export apparatus		0	0	19	0	100		1		1	1	1	1	1	1	1	1	1
gi|110645304|ref|NC_002516.2|	5618262	T	G	Missense	PA5000	wapR	alpha-1,3-rhamnosyltransferase WapR	Putative enzymes; Cell wall / LPS / capsule		0	0	0	21	0		0.222222		0	1	0	0	0	0	0	0	1
gi|110645304|ref|NC_002516.2|	5639282	G	A	Missense	PA5016	aceF	dihydrolipoamide acetyltransferase	Carbon compound catabolism; Energy metabolism		2	0	6	0	75		0.888889		1	1	0	1	1	1	1	1	1
gi|110645304|ref|NC_002516.2|	5709413	A	G	Silent	PA5072		probable chemotaxis transducer	Adaptation, Protection; Chemotaxis		0	16	0	0	100		1		1	1	1	1	1	1	1	1	1
gi|110645304|ref|NC_002516.2|	5751417	G	A	Silent	PA5107	blc	outer membrane lipoprotein Blc	Membrane proteins		0	0	20	0	100		1		1	1	1	1	1	1	1	1	1
gi|110645304|ref|NC_002516.2|	5872392	C	T	Missense	PA5215	gcvT1	glycine-cleavage system protein T1	Central intermediary metabolism; Amino acid biosynthesis and metabolism		0	0	0	22	100		1		1	1	1	1	1	1	1	1	1
gi|110645304|ref|NC_002516.2|	5875598	C	T	Intergenic	PA5217//PA5218	//	13 upstream probable binding protein component of ABC iron transporter//55 downstream probable transcriptional regulator	Transport of small molecules//Transcriptional regulators		0	0	0	25	100		1		1	1	1	1	1	1	1	1	1
gi|110645304|ref|NC_002516.2|	5896880	C	G	Missense	PA5238		probable O-antigen acetylase	Putative enzymes; Membrane proteins; Cell wall / LPS / capsule		0	34	0	0	100		0.666667		0	1	0	1	1	0	1	1	1
gi|110645304|ref|NC_002516.2|	6143273	A	C	Missense	PA5453	gmd	GDP-mannose 4,6-dehydratase	Cell wall / LPS / capsule		0	0	25	0	0		0.111111		0	0	0	0	0	0	0	1	0
gi|110645304|ref|NC_002516.2|	6234643	C	T	Missense	PA5542		hypothetical protein	Putative enzymes		0	0	0	24	100		1		1	1	1	1	1	1	1	1	1
														Count	%
								Number of SNPs found in more than 10% of the metagenomic reads						89	0.927083
								Number of SNPs found in more than 50% of the metagenomic reads						88	0.916667
								Number of SNPs found in more than 90% of the metagenomic reads						86	0.895833
								Total SNPs covered by metagenomic reads						96	1
								Total SNPs						96
Patient P82M3 clone type DK32, Metagenome: S4a and S4b
										P82M3 S4a						P82M3 S4b
										LM_4866						LM_5137										Patient P82M3 single isolates
Chromosome	Position	Reference base	Query base	Type of mutation	Gene ID	Gene name	Product	Pseudocap function		C	G	A	T	%		C	G	A	T	%		Percentage of single isolates with mutation		224	225	226	227	228	229	235	237	239	240	241	241.1	242	243	244	245	246	247
gi|110645304|ref|NC_002516.2|	5671	C	T	Missense	PA0004	gyrB	DNA gyrase subunit B	DNA replication, recombination, modification and repair		14	0	0	1	7		0	0	0	13	100		0.5		0	0	0	0	0	0	0	0	1	1	1	1	1	1	1	1	1	0
gi|110645304|ref|NC_002516.2|	12707	C	T	Silent	PA0009	glyQ	glycyl-tRNA synthetase alpha chain	Amino acid biosynthesis and metabolism; Translation, post-translational modification, degradation		7	0	0	0	0		5	0	0	0	0		0.0555556		0	0	0	0	0	0	0	0	0	0	0	0	0	0	0	0	1	0
gi|110645304|ref|NC_002516.2|	40393	C	T	Silent	PA0038		hypothetical protein	Hypothetical, unclassified, unknown		18	0	0	0	0		0	0	0	27	100		0.166667		0	0	0	0	0	0	0	0	0	0	0	0	0	1	1	0	1	0
gi|110645304|ref|NC_002516.2|	125793	C	T	Silent	PA0103		probable sulfate transporter	Membrane proteins; Transport of small molecules		13	0	0	0	0		14	0	0	0	0		0.0555556		0	0	0	0	0	0	0	0	0	0	0	0	0	1	0	0	0	0
gi|110645304|ref|NC_002516.2|	128420	A	G	Missense	PA0105	coxB	cytochrome c oxidase, subunit II	Energy metabolism		0	0	14	0	0		0	0	14	0	0		0.0555556		0	0	0	0	0	0	0	0	0	0	0	0	0	0	0	0	1	0
gi|110645304|ref|NC_002516.2|	131260	G	A	Nonsense	PA0108	coIII	cytochrome c oxidase, subunit III	Energy metabolism		0	13	0	0	0		0	22	0	0	0		0.0555556		0	1	0	0	0	0	0	0	0	0	0	0	0	0	0	0	0	0
gi|110645304|ref|NC_002516.2|	142117	C	T	Silent	PA0122	rahU	rahU			9	0	0	0	0		9	0	0	0	0		0.0555556		0	0	0	0	0	0	0	0	0	0	0	0	0	0	0	0	1	0
gi|110645304|ref|NC_002516.2|	153146	T	C	Missense	PA0134		probable guanine deaminase	Nucleotide biosynthesis and metabolism		0	0	0	13	0		0	0	0	9	0		0.0555556		0	0	0	0	0	0	0	0	0	0	0	0	0	0	0	0	1	0
gi|110645304|ref|NC_002516.2|	175625	C	T	Silent	PA0154	pcaG	protocatechuate 3,4-dioxygenase, alpha subunit	Carbon compound catabolism		15	0	0	0	0		1	0	0	6	86		0.111111		0	0	0	0	0	0	0	0	0	0	0	0	0	1	0	0	1	0
gi|110645304|ref|NC_002516.2|	178604	C	T	Silent	PA0157	triB	Resistance-Nodulation-Cell Division (RND) triclosan efflux membrane fusion protein, TriB	Antibiotic resistance and susceptibility; Membrane proteins		12	0	0	0	0		15	0	0	0	0		0.0555556		0	0	0	0	0	0	0	0	0	0	0	0	0	0	0	0	1	0
gi|110645304|ref|NC_002516.2|	189151	C	T	Missense	PA0165		hypothetical protein	Hypothetical, unclassified, unknown		13	0	0	0	0		18	0	0	0	0		0.0555556		0	0	0	0	0	0	0	0	0	0	0	0	0	0	0	0	1	0
gi|110645304|ref|NC_002516.2|	203816	C	T	Missense	PA0178		probable two-component sensor	Chemotaxis; Adaptation, Protection; Two-component regulatory systems		12	0	0	0	0		9	0	0	0	0		0.0555556		0	0	0	0	0	0	0	0	0	0	0	0	0	1	0	0	0	0
gi|110645304|ref|NC_002516.2|	229318	C	T	Silent	PA0199	exbD1	transport protein ExbD	Transport of small molecules		7	0	0	4	36		14	0	0	0	0		0.0555556		0	0	0	0	0	0	0	0	0	0	0	0	0	0	0	1	0	0
gi|110645304|ref|NC_002516.2|	285524	G	A	Silent	PA0254		conserved hypothetical protein	Hypothetical, unclassified, unknown		0	7	0	0	0		0	0	10	0	100		0.111111		0	0	0	0	0	0	0	0	0	0	0	0	0	1	0	0	1	0
gi|110645304|ref|NC_002516.2|	287312	G	A	Missense	PA0256		hypothetical protein	Hypothetical, unclassified, unknown		0	11	0	0	0		0	20	0	0	0		0.0555556		0	0	0	0	0	0	0	0	0	0	0	0	0	1	0	0	0	0
gi|110645304|ref|NC_002516.2|	314748	C	T	Silent	PA0280	cysA	sulfate transport protein CysA	Transport of small molecules		8	0	0	0	0		10	0	0	0	0		0.0555556		0	0	0	0	0	0	0	0	0	0	0	0	0	0	0	0	1	0
gi|110645304|ref|NC_002516.2|	327816	A	G	Missense	PA0291	oprE	Anaerobically-induced outer membrane porin OprE precursor	Membrane proteins; Transport of small molecules		0	0	10	0	0		0	0	21	0	0		0.0555556		0	0	0	0	0	0	0	0	0	0	0	0	0	0	0	0	1	0
gi|110645304|ref|NC_002516.2|	348435	C	T	Intergenic	PA0306//PA0307	//	582 downstream probable transcriptional regulator//5 downstream hypothetical protein	Transcriptional regulators//Hypothetical, unclassified, unknown		11	0	1	0	0		12	1	0	0	0		0.0555556		0	0	0	0	0	0	0	0	0	0	0	0	0	1	0	0	0	0
gi|110645304|ref|NC_002516.2|	354289	A	G	Missense	PA0314		L-cysteine transporter of ABC system FliY	Transport of small molecules		0	0	13	0	0		0	0	6	0	0		0.0555556		0	0	0	0	0	0	1	0	0	0	0	0	0	0	0	0	0	0
gi|110645304|ref|NC_002516.2|	397556	C	T	Missense	PA0353	ilvD	dihydroxy-acid dehydratase	Biosynthesis of cofactors, prosthetic groups and carriers; Amino acid biosynthesis and metabolism		6	0	0	0	0		0	0	0	6	100		0.166667		0	0	0	0	0	0	0	0	0	0	0	0	0	1	1	0	1	0
gi|110645304|ref|NC_002516.2|	418941	C	T	Silent	PA0374	ftsE	cell division protein FtsE	Transport of small molecules; Cell division		7	0	0	0	0		17	0	0	0	0		0.0555556		0	0	0	0	0	0	0	0	0	0	0	0	0	0	0	0	1	0
gi|110645304|ref|NC_002516.2|	419828	C	T	Silent	PA0375	ftsX	cell division protein FtsX	Cell division		5	0	0	0	0		15	0	0	0	0		0.0555556		0	0	0	0	0	0	0	0	0	0	0	0	0	0	0	1	0	0
gi|110645304|ref|NC_002516.2|	446012	C	T	Silent	PA0403	pyrR	transcriptional regulator PyrR	Nucleotide biosynthesis and metabolism; Transcriptional regulators		7	0	0	0	0		11	0	0	0	0		0.0555556		0	0	0	0	0	0	0	0	0	0	0	0	0	1	0	0	0	0
gi|110645304|ref|NC_002516.2|	448917	A	G	Silent	PA0407	gshB	glutathione synthetase	Amino acid biosynthesis and metabolism; Biosynthesis of cofactors, prosthetic groups and carriers		0	0	13	0	0		0	15	0	0	100		0.166667		0	0	0	0	0	0	0	0	0	0	0	0	0	1	1	0	1	0
gi|110645304|ref|NC_002516.2|	449565	C	T	Intergenic	PA0407//PA0408	gshB//pilG	181 upstream glutathione synthetase//74 upstream twitching motility protein PilG	Amino acid biosynthesis and metabolism; Biosynthesis of cofactors, prosthetic groups and carriers//Two-component regulatory systems; Chemotaxis; Motility & Attachment		9	0	0	0	0		0	0	0	15	100		0.166667		0	0	0	0	0	0	0	0	0	0	0	0	0	1	1	0	1	0
gi|110645304|ref|NC_002516.2|	454943	T	C	Missense	PA0413	chpA	component of chemotactic signal transduction system	Two-component regulatory systems; Motility & Attachment; Chemotaxis		0	0	0	8	0		0	1	0	5	0		0.0555556		0	0	0	0	0	0	0	0	0	0	0	0	0	0	1	0	0	0
gi|110645304|ref|NC_002516.2|	492370	A	G	Missense	PA0439		probable oxidoreductase	Putative enzymes		0	2	10	0	17		0	22	0	0	100		0.111111		0	0	0	0	0	0	0	0	0	0	0	0	0	1	0	0	1	0
gi|110645304|ref|NC_002516.2|	499044	G	A	Missense	PA0444		N-carbamoyl-beta-alanine amidohydrolase	Nucleotide biosynthesis and metabolism		0	13	0	0	0		0	0	14	0	100		0.111111		0	0	0	0	0	0	0	0	0	0	0	0	0	1	0	0	1	0
gi|110645304|ref|NC_002516.2|	509169	C	T	Missense	PA0452		probable stomatin-like protein	Membrane proteins		12	0	0	0	0		9	0	0	0	0		0.0555556		0	0	0	0	0	0	0	0	0	0	0	0	0	0	0	0	1	0
gi|110645304|ref|NC_002516.2|	530647	C	T	Silent	PA0470		Ferrichrome receptor FiuA	Transport of small molecules		10	0	0	0	0		9	0	0	0	0		0.0555556		0	0	0	0	0	0	0	0	0	0	0	0	0	1	0	0	0	0
gi|110645304|ref|NC_002516.2|	537364	C	T	Missense	PA0476		probable permease	Transport of small molecules		13	0	0	0	0		16	0	0	0	0		0.0555556		0	0	0	0	0	0	0	0	0	0	0	0	0	0	0	0	1	0
gi|110645304|ref|NC_002516.2|	555046	C	T	Silent	PA0495		hypothetical protein	Hypothetical, unclassified, unknown		13	0	0	0	0		11	0	0	0	0		0.0555556		0	0	0	0	0	0	0	0	0	0	0	0	0	0	0	0	1	0
gi|110645304|ref|NC_002516.2|	557735	A	G	Silent	PA0498		hypothetical protein	Hypothetical, unclassified, unknown		0	2	23	0	8		0	0	14	0	0		0.0555556		0	0	0	0	0	0	0	0	0	0	0	0	0	0	0	0	1	0
gi|110645304|ref|NC_002516.2|	561754	C	T	Missense	PA0501	bioF	8-amino-7-oxononanoate synthase	Biosynthesis of cofactors, prosthetic groups and carriers		8	0	0	0	0		9	0	0	0	0		0.0555556		0	0	0	0	0	0	0	0	0	0	0	0	0	0	0	0	1	0
gi|110645304|ref|NC_002516.2|	573037	A	G	Missense	PA0510		probable uroporphyrin-III c-methyltransferase	Biosynthesis of cofactors, prosthetic groups and carriers; Energy metabolism		0	0	7	0	0		0	0	7	0	0		0.0555556		0	0	0	0	0	0	0	0	0	0	0	0	0	1	0	0	0	0
gi|110645304|ref|NC_002516.2|	581629	T	C	Missense	PA0521		probable cytochrome c oxidase subunit	Energy metabolism		0	0	0	18	0		0	0	0	14	0		0.0555556		0	0	0	0	0	0	0	0	0	0	0	0	0	0	0	0	1	0
gi|110645304|ref|NC_002516.2|	585071	T	C	Silent	PA0525		probable dinitrification protein NorD	Energy metabolism		0	0	0	6	0		0	1	0	12	0		0.0555556		0	0	0	0	0	0	0	0	0	0	0	0	0	0	0	0	1	0
gi|110645304|ref|NC_002516.2|	598387	T	C	Missense	PA0539		hypothetical protein	Membrane proteins		0	0	0	7	0		0	0	0	9	0		0.0555556		0	0	0	0	0	0	0	0	0	0	0	0	0	0	1	0	0	0
gi|110645304|ref|NC_002516.2|	610348	C	T	Silent	PA0551	epd	D-erythrose 4-phosphate dehydrogenase	Biosynthesis of cofactors, prosthetic groups and carriers		12	0	0	0	0		11	0	0	0	0		0.0555556		0	0	0	0	0	0	0	0	0	0	0	0	0	1	0	0	0	0
gi|110645304|ref|NC_002516.2|	614925	C	T	Missense	PA0556		hypothetical protein	Hypothetical, unclassified, unknown		6	0	0	0	0		11	0	0	0	0		0.0555556		0	0	0	0	0	0	0	0	0	0	0	0	0	0	0	0	1	0
gi|110645304|ref|NC_002516.2|	636251	C	T	Intergenic	PA0576//PA0577	rpoD//dnaG	27 upstream sigma factor RpoD//53 downstream DNA primase	Transcriptional regulators//DNA replication, recombination, modification and repair		11	0	0	0	0		23	0	0	0	0		0.0555556		0	0	0	0	0	0	0	0	0	0	0	0	0	0	1	0	0	0
gi|110645304|ref|NC_002516.2|	640649	C	T	Missense	PA0581		conserved hypothetical protein	Hypothetical, unclassified, unknown		4	0	0	1	20		8	0	0	0	0		0.0555556		0	0	0	0	0	0	0	0	0	0	0	0	0	0	0	0	1	0
gi|110645304|ref|NC_002516.2|	646978	C	T	Missense	PA0588		conserved hypothetical protein	Hypothetical, unclassified, unknown		4	0	0	0	0		12	0	0	0	0		0.0555556		0	0	0	0	0	0	0	0	0	0	0	0	0	0	0	0	1	0
gi|110645304|ref|NC_002516.2|	649280	A	G	Intergenic	PA0589//PA0590	//apaH	17 upstream conserved hypothetical protein//27 downstream bis(5'-nucleosyl)-tetraphosphatase	Energy metabolism//Nucleotide biosynthesis and metabolism		0	2	14	0	13		0	8	0	0	100		0.166667		0	0	0	0	0	0	0	0	0	0	0	0	0	1	1	0	1	0
gi|110645304|ref|NC_002516.2|	650026	A	G	Missense	PA0590	apaH	bis(5'-nucleosyl)-tetraphosphatase	Nucleotide biosynthesis and metabolism		0	0	18	0	0		0	0	15	0	0		0.0555556		0	0	0	0	0	0	0	0	0	0	0	0	0	0	0	0	1	0
gi|110645304|ref|NC_002516.2|	652395	T	C	Missense	PA0593	pdxA	pyridoxal phosphate biosynthetic protein PdxA	Biosynthesis of cofactors, prosthetic groups and carriers		0	0	0	11	0		0	0	0	9	0		0.0555556		0	0	0	0	0	0	0	0	0	0	0	0	0	1	0	0	0	0
gi|110645304|ref|NC_002516.2|	657793	C	T	Nonsense	PA0597		probable nucleotidyl transferase	Putative enzymes		2	0	0	11	85		0	0	0	7	100		0.944444		1	0	1	1	1	1	1	1	1	1	1	1	1	1	1	1	1	1
gi|110645304|ref|NC_002516.2|	659802	C	T	Missense	PA0599		hypothetical protein	Hypothetical, unclassified, unknown		2	0	0	0	0		25	0	0	0	0		0.0555556		0	0	0	0	0	0	0	0	0	0	0	0	0	0	1	0	0	0
gi|110645304|ref|NC_002516.2|	661299	A	G	Missense	PA0600		probable two-component sensor	Two-component regulatory systems		0	0	16	0	0		0	0	14	0	0		0.0555556		0	0	0	0	0	0	0	0	0	0	0	0	0	0	0	0	1	0
gi|110645304|ref|NC_002516.2|	665914	A	G	Intergenic	PA0603//PA0604	//	22 downstream probable ATP-binding component of ABC transporter//34 upstream probable binding protein component of ABC transporter	Transport of small molecules//Transport of small molecules		0	0	19	0	0		0	0	16	0	0		0.0555556		0	0	0	0	0	0	0	0	0	0	0	0	0	0	0	0	1	0
gi|110645304|ref|NC_002516.2|	684005	C	T	Missense	PA0625		hypothetical protein	Related to phage, transposon, or plasmid		17	0	1	2	10		0	0	0	18	100		0.111111		0	0	0	0	0	0	0	0	0	0	0	0	0	1	0	0	1	0
gi|110645304|ref|NC_002516.2|	706527	A	G	Missense	PA0652	vfr	transcriptional regulator Vfr	Transcriptional regulators		0	0	8	0	0		0	0	9	0	0		0.0555556		0	0	0	0	0	0	0	0	0	0	0	0	0	0	0	0	1	0
gi|110645304|ref|NC_002516.2|	727014	C	T	Intergenic	PA0668.4//PA0668.5	//	21 downstream 23S ribosomal RNA//122 upstream 5S ribosomal RNA	Non-coding RNA gene//Non-coding RNA gene		4	0	0	4	50		6	0	0	12	67		0.944444		1	1	1	1	1	1	1	1	1	1	1	1	1	1	0	1	1	1
gi|110645304|ref|NC_002516.2|	731604	A	G	Missense	PA0670		hypothetical protein	Hypothetical, unclassified, unknown		0	0	7	0	0		0	0	13	0	0		0.0555556		0	0	0	0	0	0	0	0	0	0	0	0	0	0	0	0	1	0
gi|110645304|ref|NC_002516.2|	751046	C	T	Nonsense	PA0690		hypothetical protein	Hypothetical, unclassified, unknown		5	0	0	0	0		6	0	0	0	0		0.0555556		0	0	0	0	0	0	0	0	0	0	0	0	0	0	0	1	0	0
gi|110645304|ref|NC_002516.2|	751402	C	T	Silent	PA0690		hypothetical protein	Hypothetical, unclassified, unknown		6	0	0	0	0		0	0	0	5	100		0.166667		0	0	0	0	0	0	0	0	0	0	0	0	0	1	1	0	1	0
gi|110645304|ref|NC_002516.2|	773206	C	T	Missense	PA0701		probable transcriptional regulator	Transcriptional regulators		11	0	0	0	0		5	0	0	0	0		0.0555556		0	0	0	0	0	0	0	0	0	0	0	0	0	0	1	0	0	0
gi|110645304|ref|NC_002516.2|	778520	A	G	Missense	PA0705	migA	alpha-1,6-rhamnosyltransferase MigA	Putative enzymes; Cell wall / LPS / capsule		0	0	4	0	0		0	0	4	0	0		0.0555556		0	0	0	0	0	0	0	0	0	0	0	0	0	1	0	0	0	0
gi|110645304|ref|NC_002516.2|	782883	A	G	Missense	PA0710	gloA2	lactoylglutathione lyase	Central intermediary metabolism		0	0	11	0	0		0	0	13	0	0		0.0555556		0	0	0	0	0	0	0	0	0	0	0	0	0	0	0	0	1	0
gi|110645304|ref|NC_002516.2|	791377	G	A	Missense	PA0724		probable coat protein A of bacteriophage Pf1	Related to phage, transposon, or plasmid		0	13	0	0	0		0	13	0	0	0		0.0555556		0	0	0	0	0	0	0	0	0	0	0	0	0	1	0	0	0	0
gi|110645304|ref|NC_002516.2|	831529	C	T	Missense	PA0762	algU	sigma factor AlgU	Transcriptional regulators		12	0	0	0	0		19	0	0	0	0		0.0555556		0	0	0	1	0	0	0	0	0	0	0	0	0	0	0	0	0	0
gi|110645304|ref|NC_002516.2|	843374	C	T	Missense	PA0775		conserved hypothetical protein	Hypothetical, unclassified, unknown		12	0	0	0	0		14	0	0	0	0		0.0555556		0	0	0	0	0	0	0	0	0	0	0	0	0	1	0	0	0	0
gi|110645304|ref|NC_002516.2|	849377	A	G	Missense	PA0781		hypothetical protein	Hypothetical, unclassified, unknown		0	0	5	0	0		0	0	24	0	0		0.0555556		0	0	0	0	0	0	0	0	0	0	0	0	0	0	0	0	1	0
gi|110645304|ref|NC_002516.2|	865090	C	T	Silent	PA0789		probable amino acid permease	Membrane proteins; Transport of small molecules		16	0	0	0	0		15	0	0	0	0		0.0555556		0	0	0	0	0	0	0	0	0	0	0	0	0	1	0	0	0	0
gi|110645304|ref|NC_002516.2|	877057	T	C	Missense	PA0799		probable helicase	Putative enzymes		0	1	0	6	0		0	0	0	12	0		0.0555556		0	0	0	0	0	0	0	0	0	0	0	0	0	0	0	0	1	0
gi|110645304|ref|NC_002516.2|	901358	C	T	Intergenic	PA0826//PA0826.1	//	312 upstream translated portion of tmRNA gene ssrA//388 downstream translated portion of tmRNA gene ssrA	Hypothetical, unclassified, unknown//Amino acid biosynthesis and metabolism		7	0	0	0	0		6	0	0	0	0		0.0555556		0	0	0	0	0	0	0	0	0	0	0	0	0	1	0	0	0	0
gi|110645304|ref|NC_002516.2|	926157	C	T	Missense	PA0847		hypothetical protein	Motility & Attachment		16	0	0	0	0		14	0	0	0	0		0.0555556		0	0	0	0	0	0	0	0	0	0	0	0	0	0	0	0	1	0
gi|110645304|ref|NC_002516.2|	975452	C	T	Missense	PA0891		hypothetical protein	Hypothetical, unclassified, unknown		7	0	0	0	0		12	0	0	0	0		0.0555556		0	0	0	0	0	0	0	0	0	0	0	0	0	0	0	0	1	0
gi|110645304|ref|NC_002516.2|	998717	C	T	Silent	PA0916		conserved hypothetical protein	Hypothetical, unclassified, unknown		5	0	0	2	29		0	0	0	7	100		0.111111		0	0	0	0	0	0	0	0	0	0	0	0	0	1	0	0	1	0
gi|110645304|ref|NC_002516.2|	1030309	A	G	Missense	PA0940		hypothetical protein	Hypothetical, unclassified, unknown		0	0	9	0	0		0	0	14	0	0		0.0555556		0	0	0	0	0	0	0	0	0	0	0	0	0	0	0	0	1	0
gi|110645304|ref|NC_002516.2|	1042400	C	T	Silent	PA0956	proS	prolyl-tRNA synthetase	Amino acid biosynthesis and metabolism; Translation, post-translational modification, degradation		3	0	0	0	0		3	0	0	0	0		0.0555556		0	0	0	0	0	0	0	0	0	0	0	0	0	1	0	0	0	0
gi|110645304|ref|NC_002516.2|	1046915	A	G	Intergenic	PA0961//PA0962	//	4 upstream probable cold-shock protein//634 downstream probable dna-binding stress protein	Transcriptional regulators//Adaptation, Protection		0	0	1	0	0								0.0555556		0	0	0	0	0	0	0	0	0	0	0	0	0	0	1	0	0	0
gi|110645304|ref|NC_002516.2|	1047701	C	T	Missense	PA0962		probable dna-binding stress protein	Adaptation, Protection		8	0	0	0	0		12	0	0	0	0		0.0555556		0	0	0	0	0	0	0	0	0	0	0	0	0	1	0	0	0	0
gi|110645304|ref|NC_002516.2|	1048591	C	T	Silent	PA0963	aspS	aspartyl-tRNA synthetase	Transcription, RNA processing and degradation; Translation, post-translational modification, degradation		7	0	0	0	0		12	0	0	0	0		0.0555556		0	0	0	0	0	0	0	0	0	0	0	0	0	0	0	0	1	0
gi|110645304|ref|NC_002516.2|	1056958	A	G	Missense	PA0972	tolB	TolB protein	Transport of small molecules		0	0	11	0	0		0	2	7	0	22		0.0555556		0	0	0	0	0	0	0	0	0	0	0	0	0	0	0	0	1	0
gi|110645304|ref|NC_002516.2|	1093897	A	G	Missense	PA1010	dapA	dihydrodipicolinate synthase	Amino acid biosynthesis and metabolism		0	0	14	0	0		0	0	10	0	0		0.0555556		0	0	0	0	0	0	0	0	0	0	0	0	0	0	0	0	1	0
gi|110645304|ref|NC_002516.2|	1127257	A	G	Missense	PA1041		probable outer membrane protein precursor	Membrane proteins; Transport of small molecules		0	0	8	0	0		0	0	13	0	0		0.0555556		0	0	0	0	0	0	0	0	0	0	0	0	0	0	0	0	1	0
gi|110645304|ref|NC_002516.2|	1235114	A	G	Missense	PA1144		probable major facilitator superfamily (MFS) transporter	Membrane proteins; Transport of small molecules		0	0	11	0	0		0	0	8	0	0		0.0555556		0	0	0	0	0	0	0	0	0	0	0	0	0	0	0	0	1	0
gi|110645304|ref|NC_002516.2|	1240915	G	A	Missense	PA1148	toxA	exotoxin A precursor	Secreted Factors (toxins, enzymes, alginate)		0	3	0	0	0		0	10	0	0	0		0.0555556		0	0	0	0	0	0	0	0	0	0	0	0	0	0	0	0	1	0
gi|110645304|ref|NC_002516.2|	1267769	C	T	Silent	PA1169		probable lipoxygenase	Putative enzymes		11	0	0	0	0		17	0	0	0	0		0.0555556		0	0	0	0	0	0	0	0	0	0	0	0	0	1	0	0	0	0
gi|110645304|ref|NC_002516.2|	1270334	A	G	Missense	PA1170		conserved hypothetical protein	Membrane proteins		0	0	10	0	0		0	0	11	0	0		0.0555556		0	0	0	0	0	0	0	0	0	0	0	0	0	1	0	0	0	0
gi|110645304|ref|NC_002516.2|	1286769	A	G	Missense	PA1184		probable transcriptional regulator	Transcriptional regulators		0	0	6	0	0		0	0	13	0	0		0.0555556		0	0	0	0	0	0	0	0	0	0	0	0	0	0	1	0	0	0
gi|110645304|ref|NC_002516.2|	1287365	G	A	Missense	PA1185		probable glutathione S-transferase	Putative enzymes		0	4	0	0	0		0	0	14	0	100		0.111111		0	0	0	0	0	0	0	0	0	0	0	0	0	1	0	0	1	0
gi|110645304|ref|NC_002516.2|	1328682	C	T	Silent	PA1226		probable transcriptional regulator	Transcriptional regulators		12	1	0	0	0		22	0	0	0	0		0.0555556		0	0	0	0	0	0	0	0	0	0	0	0	0	1	0	0	0	0
gi|110645304|ref|NC_002516.2|	1453638	C	T	Missense	PA1339		amino acid ABC transporter ATP binding protein	Transport of small molecules		0	0	0	15	100		0	0	0	11	100		0.611111		0	0	0	0	0	0	0	1	1	1	1	1	1	1	1	1	1	1
gi|110645304|ref|NC_002516.2|	1463751	A	G	Missense	PA1349		conserved hypothetical protein	Hypothetical, unclassified, unknown		0	2	8	0	20		0	17	1	0	94		0.111111		0	0	0	0	0	0	0	0	0	0	0	0	0	1	0	0	1	0
gi|110645304|ref|NC_002516.2|	1527034	A	G	Intergenic	PA1404//PA1405	//	377 upstream hypothetical protein//157 upstream probable helicase	Hypothetical, unclassified, unknown//DNA replication, recombination, modification and repair		0	0	6	0	0		0	10	0	0	100		0.166667		0	0	0	0	0	0	0	0	0	0	0	0	0	1	1	0	1	0
gi|110645304|ref|NC_002516.2|	1538389	T	C	Missense	PA1413		probable transcriptional regulator	Transcriptional regulators		0	0	0	11	0		0	0	0	16	0		0.0555556		0	0	0	0	0	0	0	0	0	0	0	0	0	0	0	0	1	0
gi|110645304|ref|NC_002516.2|	1558303	C	T	Nonsense	PA1430	lasR	transcriptional regulator LasR	Adaptation, Protection; Transcriptional regulators		13	0	0	0	0		14	0	0	0	0		0.0555556		0	0	0	0	0	0	0	0	0	0	0	0	0	0	0	1	0	0
gi|110645304|ref|NC_002516.2|	1558351	C	T	Missense	PA1430	lasR	transcriptional regulator LasR	Adaptation, Protection; Transcriptional regulators		6	0	0	0	0		15	1	0	0	0		0.0555556		0	0	0	0	0	0	0	0	0	0	0	0	0	0	0	0	1	0
gi|110645304|ref|NC_002516.2|	1595050	C	T	Silent	PA1466		hypothetical protein	Hypothetical, unclassified, unknown		0	0	0	4	100		0	0	0	12	100		0.611111		0	0	0	0	0	0	0	1	1	1	1	1	1	1	1	1	1	1
gi|110645304|ref|NC_002516.2|	1613590	C	T	Missense	PA1487		probable carbohydrate kinase	Putative enzymes		8	0	0	0	0		5	0	0	0	0		0.0555556		0	0	0	0	0	0	0	0	0	0	0	0	0	0	0	0	1	0
gi|110645304|ref|NC_002516.2|	1629433	C	T	Missense	PA1500		probable oxidoreductase	Putative enzymes		6	0	0	0	0		13	0	0	0	0		0.0555556		0	0	0	0	0	0	0	0	0	0	0	0	0	0	0	0	1	0
gi|110645304|ref|NC_002516.2|	1645041	T	C	Intergenic	PA1512//PA1513	hcpA//	316 upstream secreted protein Hcp//170 downstream hypothetical protein	Secreted Factors (toxins, enzymes, alginate)//Membrane proteins		0	0	0	11	0		0	0	0	18	0		0.0555556		0	0	0	0	0	0	0	0	0	0	0	0	0	1	0	0	0	0
gi|110645304|ref|NC_002516.2|	1689111	A	G	Missense	PA1551		probable ferredoxin	Energy metabolism		1	0	15	0	0		0	0	7	0	0		0.0555556		0	0	0	0	0	0	0	0	0	0	0	0	0	1	0	0	0	0
gi|110645304|ref|NC_002516.2|	1693577	A	G	Missense	PA1555	ccoP2	Cytochrome c oxidase, cbb3-type, CcoQ subunit	Energy metabolism; Energy metabolism		0	0	9	0	0		0	0	6	0	0		0.0555556		0	0	0	0	0	0	0	0	0	0	0	0	0	0	0	0	1	0
gi|110645304|ref|NC_002516.2|	1695598	G	A	Missense	PA1557	ccoN2	Cytochrome c oxidase, cbb3-type, CcoN subunit	Energy metabolism; Energy metabolism		0	16	0	0	0		0	27	0	0	0		0.0555556		0	0	0	0	0	0	0	0	0	0	0	0	0	0	0	0	0	1
gi|110645304|ref|NC_002516.2|	1710431	A	G	Missense	PA1569		probable major facilitator superfamily (MFS) transporter	Membrane proteins; Transport of small molecules		0	0	9	0	0		0	9	0	0	100		0.111111		0	0	0	0	0	0	0	0	0	0	0	0	0	1	0	0	1	0
gi|110645304|ref|NC_002516.2|	1715273	C	T	Missense	PA1575		hypothetical protein	Hypothetical, unclassified, unknown		6	0	0	0	0		12	0	0	0	0		0.0555556		0	0	0	0	0	0	0	0	0	0	0	0	0	0	0	1	0	0
gi|110645304|ref|NC_002516.2|	1719607	C	T	Silent	PA1580	gltA	citrate synthase	Energy metabolism		8	0	0	0	0		12	0	0	0	0		0.0555556		0	0	0	0	0	0	0	0	0	0	0	0	0	0	0	0	1	0
gi|110645304|ref|NC_002516.2|	1735600	A	G	Missense	PA1593		hypothetical protein	Hypothetical, unclassified, unknown		0	0	11	0	0		0	0	14	0	0		0.0555556		0	0	0	0	0	0	0	0	0	0	0	0	0	0	0	0	1	0
gi|110645304|ref|NC_002516.2|	1737999	T	C	Missense	PA1596	htpG	heat shock protein HtpG	Chaperones & heat shock proteins		0	0	0	6	0		0	1	0	5	0		0.0555556		0	0	0	0	0	0	0	0	0	0	0	0	0	0	0	0	1	0
gi|110645304|ref|NC_002516.2|	1814870	A	G	Silent	PA1663		probable transcriptional regulator	Transcriptional regulators		0	0	7	0	0		0	0	5	0	0		0.0555556		0	0	0	0	0	0	0	0	0	0	0	0	0	0	0	0	1	0
gi|110645304|ref|NC_002516.2|	1823985	C	T	Silent	PA1671	stk1	serine-threonine kinase Stk1	Translation, post-translational modification, degradation		13	0	0	0	0		9	0	0	0	0		0.0555556		0	0	0	0	0	0	0	0	0	0	0	0	0	0	0	0	1	0
gi|110645304|ref|NC_002516.2|	1830098	G	A	Missense	PA1680		hypothetical protein	Hypothetical, unclassified, unknown		0	9	0	0	0		0	10	0	0	0		0.0555556		0	0	0	0	0	0	0	0	0	0	0	0	0	1	0	0	0	0
gi|110645304|ref|NC_002516.2|	1841241	C	T	Missense	PA1690	pscU	translocation protein in type III secretion	Protein secretion/export apparatus		14	0	0	0	0		10	0	0	0	0		0.0555556		0	0	0	0	0	0	0	0	0	0	0	0	0	0	1	0	0	0
gi|110645304|ref|NC_002516.2|	1851253	G	T	Missense	PA1703	pcrD	type III secretory apparatus protein PcrD	Protein secretion/export apparatus		0	13	0	0	0		0	9	0	1	10		0.0555556		0	0	0	0	0	0	0	0	0	0	0	0	0	0	0	0	1	0
gi|110645304|ref|NC_002516.2|	1858054	G	A	Missense	PA1713	exsA	transcriptional regulator ExsA	Protein secretion/export apparatus; Transcriptional regulators		0	14	0	0	0		0	0	18	0	100		0.444444		0	0	0	0	0	0	0	0	1	1	1	1	1	1	1	0	1	0
gi|110645304|ref|NC_002516.2|	1873162	C	T	Silent	PA1730		conserved hypothetical protein	Hypothetical, unclassified, unknown		14	0	0	1	7		0	0	1	9	90		0.111111		0	0	0	0	0	0	0	0	0	0	0	0	0	1	0	0	1	0
gi|110645304|ref|NC_002516.2|	1874879	A	G	Missense	PA1731		conserved hypothetical protein	Hypothetical, unclassified, unknown		0	0	11	0	0		0	0	14	0	0		0.0555556		0	0	0	0	0	0	0	0	0	0	0	0	0	0	1	0	0	0
gi|110645304|ref|NC_002516.2|	1880262	C	T	Missense	PA1737		probable 3-hydroxyacyl-CoA dehydrogenase	Putative enzymes		17	0	0	1	6		0	0	0	12	100		0.111111		0	0	0	0	0	0	0	0	0	0	0	0	0	1	0	0	1	0
gi|110645304|ref|NC_002516.2|	1882592	T	C	Intergenic	PA1737//PA1738	//	249 downstream probable 3-hydroxyacyl-CoA dehydrogenase//3 downstream probable transcriptional regulator	Putative enzymes//Transcriptional regulators		0	0	0	3	0		0	0	0	4	0		0.0555556		0	0	0	0	0	0	0	0	0	0	0	0	0	0	0	0	1	0
gi|110645304|ref|NC_002516.2|	1893888	C	T	Missense	PA1753		conserved hypothetical protein	Hypothetical, unclassified, unknown		17	0	0	0	0		1	0	0	16	94		0.166667		0	0	0	0	0	0	0	0	0	0	0	0	0	1	1	0	1	0
gi|110645304|ref|NC_002516.2|	1908185	C	T	Silent	PA1764		hypothetical protein	Hypothetical, unclassified, unknown		13	0	0	0	0		11	0	0	0	0		0.0555556		0	0	0	0	0	0	0	0	0	0	0	0	0	0	0	0	1	0
gi|110645304|ref|NC_002516.2|	1914758	C	T	Missense	PA1770	ppsA	phosphoenolpyruvate synthase	Energy metabolism; Carbon compound catabolism; Central intermediary metabolism		17	0	0	0	0		0	0	0	13	100		0.166667		0	0	0	0	0	0	0	0	0	0	0	0	0	1	1	0	1	0
gi|110645304|ref|NC_002516.2|	1930719	C	T	Missense	PA1783	nasA	nitrate transporter	Membrane proteins; Transport of small molecules		3	0	0	0	0		0	0	0	14	100		0.166667		0	0	0	0	0	0	0	0	0	0	0	0	0	1	1	0	1	0
gi|110645304|ref|NC_002516.2|	1944066	C	T	Missense	PA1794	glnS	glutaminyl-tRNA synthetase	Amino acid biosynthesis and metabolism; Translation, post-translational modification, degradation		19	1	0	0	0		0	0	0	7	100		0.166667		0	0	0	0	0	0	0	0	0	0	0	0	0	1	1	0	1	0
gi|110645304|ref|NC_002516.2|	1951706	C	T	Missense	PA1798	parS	two-component sensor, ParS	Two-component regulatory systems; Antibiotic resistance and susceptibility		12	1	0	0	0		23	0	0	0	0		0.0555556		0	0	0	0	0	0	0	0	0	0	0	0	0	1	0	0	0	0
gi|110645304|ref|NC_002516.2|	1961825	A	G	Missense	PA1806	fabI	NADH-dependent enoyl-ACP reductase	Fatty acid and phospholipid metabolism		1	0	11	0	0		0	0	5	0	0		0.0555556		0	0	0	0	0	0	0	0	0	0	0	0	0	1	0	0	0	0
gi|110645304|ref|NC_002516.2|	1979565	C	T	Missense	PA1820	nhaB	sodium/proton antiporter NhaB	Membrane proteins; Transport of small molecules		11	0	0	0	0		9	0	0	0	0		0.0555556		0	0	0	0	0	0	0	0	0	0	0	0	0	0	0	0	1	0
gi|110645304|ref|NC_002516.2|	1996322	A	G	Missense	PA1838	cysI	sulfite reductase	Central intermediary metabolism		0	0	7	0	0		0	9	0	0	100		0.0555556		0	0	0	0	0	0	0	0	0	0	0	0	0	1	0	0	0	0
gi|110645304|ref|NC_002516.2|	1996760	A	G	Missense	PA1838	cysI	sulfite reductase	Central intermediary metabolism		0	1	8	0	11		0	1	10	0	9		0.0555556		0	0	0	0	0	0	0	0	0	0	0	0	0	0	0	0	1	0
gi|110645304|ref|NC_002516.2|	2018820	G	A	Nonsense	PA1859		probable transcriptional regulator	Transcriptional regulators		0	10	0	0	0		0	0	12	0	100		0.166667		0	0	0	0	0	0	0	0	0	0	0	0	0	1	1	0	1	0
gi|110645304|ref|NC_002516.2|	2046291	A	G	Missense	PA1876		probable ATP-binding/permease fusion ABC transporter	Secreted Factors (toxins, enzymes, alginate); Protein secretion/export apparatus; Transport of small molecules; Antibiotic resistance and susceptibility		0	0	5	0	0		0	0	7	0	0		0.0555556		0	0	0	0	0	0	0	0	0	0	0	0	0	0	0	0	1	0
gi|110645304|ref|NC_002516.2|	2052537	G	A	Missense	PA1881		probable oxidoreductase	Putative enzymes		0	15	0	0	0		0	17	0	0	0		0.0555556		0	0	0	0	0	0	0	0	0	0	0	0	0	0	1	0	0	0
gi|110645304|ref|NC_002516.2|	2068752	C	T	Intergenic	PA1897//PA1898	//qscR	24 upstream hypothetical protein//738 upstream quorum-sensing control repressor	Hypothetical, unclassified, unknown; Membrane proteins//Transcriptional regulators		8	0	0	0	0		10	0	0	0	0		0.0555556		0	0	0	0	0	0	0	0	0	0	0	0	0	1	0	0	0	0
gi|110645304|ref|NC_002516.2|	2079361	G	A	Missense	PA1908		probable major facilitator superfamily (MFS) transporter	Membrane proteins; Transport of small molecules		0	5	0	0	0		0	9	0	0	0		0.0555556		0	0	0	0	0	0	0	0	0	0	0	0	0	0	1	0	0	0
gi|110645304|ref|NC_002516.2|	2080956	T	C	Missense	PA1909		hypothetical protein	Hypothetical, unclassified, unknown		0	0	0	7	0		0	0	0	10	0		0.0555556		0	0	0	0	0	0	0	0	0	0	0	0	0	0	0	0	1	0
gi|110645304|ref|NC_002516.2|	2087979	A	T	Missense	PA1914		conserved hypothetical protein	Putative enzymes		0	0	10	0	0		0	0	0	10	100		0.166667		0	0	0	0	0	0	0	0	0	0	0	0	0	1	1	0	1	0
gi|110645304|ref|NC_002516.2|	2123121	G	A	Missense	PA1940		hypothetical protein	Hypothetical, unclassified, unknown		0	4	0	0	0		0	5	0	0	0		0.0555556		0	0	0	0	0	0	0	0	0	0	0	0	0	0	1	0	0	0
gi|110645304|ref|NC_002516.2|	2150767	C	T	Silent	PA1968		hypothetical protein	Hypothetical, unclassified, unknown		4	0	0	0	0		7	0	0	0	0		0.0555556		0	0	0	0	0	0	0	0	0	1	0	0	0	0	0	0	0	0
gi|110645304|ref|NC_002516.2|	2160628	A	G	Missense	PA1976	ercS'	ErcS'	Two-component regulatory systems		0	0	4	0	0		0	0	8	0	0		0.0555556		0	0	0	0	0	0	0	0	0	0	0	0	0	0	0	0	1	0
gi|110645304|ref|NC_002516.2|	2179332	G	A	Silent	PA1992	ercS	ErcS	Two-component regulatory systems		0	7	0	0	0		0	3	2	0	40		0.0555556		0	0	0	0	0	0	0	0	0	0	0	0	0	0	0	0	1	0
gi|110645304|ref|NC_002516.2|	2199101	A	G	Missense	PA2010		probable transcriptional regulator	Transcriptional regulators		0	0	8	0	0		1	0	9	0	0		0.0555556		0	0	0	0	0	0	0	0	0	0	0	0	0	0	0	0	1	0
gi|110645304|ref|NC_002516.2|	2209044	C	T	Missense	PA2018		Resistance-Nodulation-Cell Division (RND) multidrug efflux transporter	Transport of small molecules; Membrane proteins; Antibiotic resistance and susceptibility		9	0	0	0	0		7	0	0	0	0		0.0555556		0	0	0	0	0	0	0	0	0	0	0	0	0	0	1	0	0	0
gi|110645304|ref|NC_002516.2|	2212683	A	G	Missense	PA2020		probable transcriptional regulator	Transcriptional regulators		0	0	8	0	0		0	0	12	0	0		0.0555556		0	0	0	0	0	0	0	0	0	0	0	0	0	1	0	0	0	0
gi|110645304|ref|NC_002516.2|	2227535	A	G	Intergenic	PA2036//PA2037	//	135 downstream hypothetical protein//6 upstream hypothetical protein	Hypothetical, unclassified, unknown//Hypothetical, unclassified, unknown		0	0	10	0	0		0	0	7	0	0		0.0555556		0	1	0	0	0	0	0	0	0	0	0	0	0	0	0	0	0	0
gi|110645304|ref|NC_002516.2|	2227690	T	C	Silent	PA2037		hypothetical protein	Hypothetical, unclassified, unknown		0	0	0	11	0		10	0	0	0	100		0.166667		0	0	0	0	0	0	0	0	0	0	0	0	0	1	1	0	1	0
gi|110645304|ref|NC_002516.2|	2230702	T	A	Missense	PA2040	Glutamylpolyamine synthetase	pauA4			0	0	0	13	0		0	0	0	15	0		0.0555556		0	0	0	0	0	0	0	0	0	0	0	0	0	0	0	0	1	0
gi|110645304|ref|NC_002516.2|	2230724	G	A	Silent	PA2040	Glutamylpolyamine synthetase	pauA4			0	11	0	0	0		0	11	0	0	0		0.0555556		0	0	0	0	0	0	0	0	0	0	0	0	0	0	0	0	1	0
gi|110645304|ref|NC_002516.2|	2230731	C	G	Missense	PA2040	Glutamylpolyamine synthetase	pauA4			12	0	0	0	0		13	0	0	0	0		0.0555556		0	0	0	0	0	0	0	0	0	0	0	0	0	0	0	0	1	0
gi|110645304|ref|NC_002516.2|	2230732	T	A	Missense	PA2040	Glutamylpolyamine synthetase	pauA4			0	0	0	12	0		0	0	0	13	0		0.0555556		0	0	0	0	0	0	0	0	0	0	0	0	0	0	0	0	1	0
gi|110645304|ref|NC_002516.2|	2268800	C	T	Missense	PA2069		probable carbamoyl transferase	Putative enzymes		3	0	0	0	0		12	0	0	0	0		0.0555556		0	0	0	0	0	0	0	0	0	0	0	0	0	1	0	0	0	0
gi|110645304|ref|NC_002516.2|	2308909	G	A	Missense	PA2097		probable flavin-binding monooxygenase	Carbon compound catabolism		0	3	0	0	0		0	11	0	0	0		0.0555556		0	0	0	0	0	0	0	0	0	0	0	0	0	0	0	0	1	0
gi|110645304|ref|NC_002516.2|	2329629	G	A	Silent	PA2118	ada	O6-methylguanine-DNA methyltransferase	Transcriptional regulators; DNA replication, recombination, modification and repair		0	6	0	0	0		0	5	0	0	0		0.0555556		0	0	0	0	0	0	0	0	0	0	0	0	0	0	0	0	1	0
gi|110645304|ref|NC_002516.2|	2330638	G	A	Intergenic	PA2118//PA2119	ada//	214 downstream O6-methylguanine-DNA methyltransferase//321 downstream alcohol dehydrogenase (Zn-dependent)	Transcriptional regulators; DNA replication, recombination, modification and repair//Putative enzymes		0	15	0	0	0		0	11	0	0	0		0.0555556		0	1	0	0	0	0	0	0	0	0	0	0	0	0	0	0	0	0
gi|110645304|ref|NC_002516.2|	2352820	T	C	Missense	PA2137		hypothetical protein	Hypothetical, unclassified, unknown		0	0	0	8	0		14	0	0	0	100		0.166667		0	0	0	0	0	0	0	0	0	0	0	0	0	1	1	0	1	0
gi|110645304|ref|NC_002516.2|	2384581	G	A	Silent	PA2163		hypothetical protein	Hypothetical, unclassified, unknown		0	7	0	0	0		0	6	0	0	0		0.0555556		0	0	1	0	0	0	0	0	0	0	0	0	0	0	0	0	0	0
gi|110645304|ref|NC_002516.2|	2401609	C	T	Missense	PA2180		hypothetical protein	Hypothetical, unclassified, unknown		7	0	0	0	0		5	0	0	0	0		0.0555556		0	0	0	0	0	0	0	0	0	0	0	0	0	0	0	0	1	0
gi|110645304|ref|NC_002516.2|	2412647	C	T	Silent	PA2193	hcnA	hydrogen cyanide synthase HcnA	Central intermediary metabolism		16	0	0	0	0		7	0	0	1	13		0.0555556		0	0	0	0	0	0	0	0	0	0	0	0	0	0	0	0	1	0
gi|110645304|ref|NC_002516.2|	2420064	G	A	Missense	PA2200		conserved hypothetical protein	Nucleotide biosynthesis and metabolism		0	15	0	0	0		0	0	11	0	100		0.166667		0	0	0	0	0	0	0	0	0	0	0	0	0	1	1	0	1	0
gi|110645304|ref|NC_002516.2|	2420176	T	C	Missense	PA2200		conserved hypothetical protein	Nucleotide biosynthesis and metabolism		0	0	0	14	0		0	0	0	12	0		0.0555556		0	0	0	0	0	0	0	0	0	0	0	0	0	0	0	0	1	0
gi|110645304|ref|NC_002516.2|	2424240	G	A	Missense	PA2205		hypothetical protein	Hypothetical, unclassified, unknown		0	16	0	0	0		0	14	0	0	0		0.0555556		0	0	0	0	0	0	0	0	0	0	0	0	0	0	0	0	1	0
gi|110645304|ref|NC_002516.2|	2453983	G	A	Missense	PA2231	pslA	PslA	Cell wall / LPS / capsule		0	13	4	0	24		0	17	0	0	0		0.0555556		0	0	0	0	0	0	0	0	0	0	0	0	0	0	0	1	0	0
gi|110645304|ref|NC_002516.2|	2471507	A	G	Missense	PA2244	pslN	hypothetical protein	Hypothetical, unclassified, unknown		0	0	2	0	0		0	1	3	0	25		0.0555556		0	0	0	0	0	0	0	0	0	0	0	0	0	1	0	0	0	0
gi|110645304|ref|NC_002516.2|	2476274	G	A	Silent	PA2249	bkdB	branched-chain alpha-keto acid dehydrogenase (lipoamide component)	Amino acid biosynthesis and metabolism		0	10	0	0	0		0	10	0	0	0		0.0555556		1	0	0	0	0	0	0	0	0	0	0	0	0	0	0	0	0	0
gi|110645304|ref|NC_002516.2|	2486155	A	G	Intergenic	PA2257//PA2258	pvcD//ptxR	37 downstream paerucumarin biosynthesis protein PvcD//200 downstream transcriptional regulator PtxR	Secreted Factors (toxins, enzymes, alginate); Amino acid biosynthesis and metabolism//Secreted Factors (toxins, enzymes, alginate); Transcriptional regulators		0	2	0	1	67		0	9	0	0	100		0.944444		1	0	1	1	1	1	1	1	1	1	1	1	1	1	1	1	1	1
gi|110645304|ref|NC_002516.2|	2486156	C	T	Intergenic	PA2257//PA2258	pvcD//ptxR	38 downstream paerucumarin biosynthesis protein PvcD//199 downstream transcriptional regulator PtxR	Secreted Factors (toxins, enzymes, alginate); Amino acid biosynthesis and metabolism//Secreted Factors (toxins, enzymes, alginate); Transcriptional regulators		3	0	0	0	0		9	0	0	0	0		0.0555556		0	1	0	0	0	0	0	0	0	0	0	0	0	0	0	0	0	0
gi|110645304|ref|NC_002516.2|	2486161	T	C	Intergenic	PA2257//PA2258	pvcD//ptxR	43 downstream paerucumarin biosynthesis protein PvcD//194 downstream transcriptional regulator PtxR	Secreted Factors (toxins, enzymes, alginate); Amino acid biosynthesis and metabolism//Secreted Factors (toxins, enzymes, alginate); Transcriptional regulators		2	0	0	1	67		9	0	0	0	100		0.944444		1	0	1	1	1	1	1	1	1	1	1	1	1	1	1	1	1	1
gi|110645304|ref|NC_002516.2|	2486163	G	A	Intergenic	PA2257//PA2258	pvcD//ptxR	45 downstream paerucumarin biosynthesis protein PvcD//192 downstream transcriptional regulator PtxR	Secreted Factors (toxins, enzymes, alginate); Amino acid biosynthesis and metabolism//Secreted Factors (toxins, enzymes, alginate); Transcriptional regulators		0	1	2	0	67		0	0	9	0	100		0.944444		1	0	1	1	1	1	1	1	1	1	1	1	1	1	1	1	1	1
gi|110645304|ref|NC_002516.2|	2486179	T	G	Intergenic	PA2257//PA2258	pvcD//ptxR	61 downstream paerucumarin biosynthesis protein PvcD//176 downstream transcriptional regulator PtxR	Secreted Factors (toxins, enzymes, alginate); Amino acid biosynthesis and metabolism//Secreted Factors (toxins, enzymes, alginate); Transcriptional regulators		0	0	0	3	0		0	0	0	8	0		0.0555556		0	1	0	0	0	0	0	0	0	0	0	0	0	0	0	0	0	0
gi|110645304|ref|NC_002516.2|	2494037	T	C	Missense	PA2265		gluconate dehydrogenase	Carbon compound catabolism		0	0	0	14	0		0	0	0	10	0		0.0555556		0	0	0	0	0	0	0	0	0	0	0	0	0	0	0	0	1	0
gi|110645304|ref|NC_002516.2|	2507181	G	A	Silent	PA2278	arsB	ArsB protein	Membrane proteins; Transport of small molecules		0	4	0	0	0		0	4	0	0	0		0.0555556		0	0	0	0	0	0	0	0	0	0	0	0	0	1	0	0	0	0
gi|110645304|ref|NC_002516.2|	2508595	C	T	Silent	PA2279	arsC	ArsC protein	Adaptation, Protection; Transport of small molecules		12	0	0	2	14		0	0	0	27	100		0.111111		0	0	0	0	0	0	0	0	0	0	0	0	0	1	0	0	1	0
gi|110645304|ref|NC_002516.2|	2544583	G	A	Missense	PA2305	ambB	AmbB	Putative enzymes; Secreted Factors (toxins, enzymes, alginate)		0	8	0	0	0		1	0	3	0	75		0.166667		0	0	0	0	0	0	0	0	0	0	0	0	0	1	1	0	1	0
gi|110645304|ref|NC_002516.2|	2560596	C	T	Silent	PA2321		gluconokinase	Energy metabolism; Carbon compound catabolism		7	1	0	0	0		2	0	0	0	0		0.0555556		0	0	0	0	0	0	0	0	0	0	0	0	0	0	1	0	0	0
gi|110645304|ref|NC_002516.2|	2601238	G	A	Missense	PA2354		probable transcriptional regulator	Transcriptional regulators		0	6	0	0	0		0	10	0	0	0		0.0555556		0	0	0	0	0	0	0	0	0	0	0	0	0	0	0	0	1	0
gi|110645304|ref|NC_002516.2|	2611469	T	C	Silent	PA2361		hypothetical protein	Hypothetical, unclassified, unknown		0	0	0	11	0		0	0	0	6	0		0.0555556		0	0	0	0	0	0	0	0	0	0	0	0	0	1	0	0	0	0
gi|110645304|ref|NC_002516.2|	2640133	A	G	Missense	PA2386	pvdA	L-ornithine N5-oxygenase	Adaptation, Protection		0	0	15	0	0		0	12	0	0	100		0.166667		0	0	0	0	0	0	0	0	0	0	0	0	0	1	1	0	1	0
gi|110645304|ref|NC_002516.2|	2643704	G	A	Silent	PA2390	pvdT	PvdT	Membrane proteins; Transport of small molecules		0	12	0	0	0		0	9	0	0	0		0.0555556		0	0	0	0	0	0	0	0	0	0	0	0	0	0	0	0	1	0
gi|110645304|ref|NC_002516.2|	2698395	T	C	Intergenic	PA2415//PA2416	//treA	228 upstream hypothetical protein//131 upstream periplasmic trehalase precursor	Membrane proteins//Carbon compound catabolism		0	0	0	2	0		0	0	0	3	0		0.0555556		0	0	0	0	0	0	0	0	0	0	0	0	0	0	0	0	1	0
gi|110645304|ref|NC_002516.2|	2700326	C	T	Silent	PA2417		probable transcriptional regulator	Transcriptional regulators		4	0	0	0	0		0	0	0	11	100		0.166667		0	0	0	0	0	0	0	0	0	0	0	0	0	1	1	0	1	0
gi|110645304|ref|NC_002516.2|	2700628	G	A	Silent	PA2417		probable transcriptional regulator	Transcriptional regulators		0	4	0	0	0		0	10	0	0	0		0.0555556		0	0	0	0	0	0	0	0	0	0	0	0	0	0	1	0	0	0
gi|110645304|ref|NC_002516.2|	2709106	G	A	Silent	PA2424	pvdL	PvdL	Adaptation, Protection		0	11	2	0	15		1	0	16	0	94		0.166667		0	0	0	0	0	0	0	0	0	0	0	0	0	1	1	0	1	0
gi|110645304|ref|NC_002516.2|	2722395	T	C	Missense	PA2426	pvdS	sigma factor PvdS	Transcriptional regulators		0	0	0	10	0		0	0	0	28	0		0.0555556		0	0	0	0	0	0	0	0	0	0	0	0	0	0	0	0	1	0
gi|110645304|ref|NC_002516.2|	2724015	T	C	Missense	PA2428		hypothetical protein	Hypothetical, unclassified, unknown		0	0	0	7	0		5	0	0	0	100		0.166667		0	0	0	0	0	0	0	0	0	0	0	0	0	1	1	0	1	0
gi|110645304|ref|NC_002516.2|	2726777	C	T	Silent	PA2431		hypothetical protein	Membrane proteins		8	0	0	0	0		13	0	0	0	0		0.166667		0	0	0	0	0	0	0	0	0	1	1	1	0	0	0	0	0	0
gi|110645304|ref|NC_002516.2|	2744904	G	A	Silent	PA2445	gcvP2	glycine cleavage system protein P2	Central intermediary metabolism; Amino acid biosynthesis and metabolism		0	4	0	0	0		0	10	0	0	0		0.0555556		0	0	0	0	0	0	0	0	0	0	0	0	0	0	0	0	1	0
gi|110645304|ref|NC_002516.2|	2787236	G	A	Silent	PA2469		probable transcriptional regulator	Transcriptional regulators		0	8	0	0	0		0	11	0	0	0		0.0555556		0	0	0	0	0	0	0	0	0	0	0	0	0	0	1	0	0	0
gi|110645304|ref|NC_002516.2|	2804579	G	A	Nonsense	PA2488		probable transcriptional regulator	Transcriptional regulators		0	8	0	0	0		0	10	0	0	0		0.222222		0	0	0	0	0	0	0	0	1	1	1	1	0	0	0	0	0	0
gi|110645304|ref|NC_002516.2|	2819816	G	A	Missense	PA2502		hypothetical protein	Hypothetical, unclassified, unknown		0	9	0	0	0		0	5	0	0	0		0.0555556		0	0	0	0	0	0	0	0	0	0	0	0	0	1	0	0	0	0
gi|110645304|ref|NC_002516.2|	2846351	T	C	Missense	PA2525		probable outer membrane protein precursor	Membrane proteins; Transport of small molecules		0	0	0	9	0		14	0	0	0	100		0.0555556		0	0	0	0	0	0	0	0	0	0	0	0	0	1	0	0	0	0
gi|110645304|ref|NC_002516.2|	2873211	T	C	Missense	PA2542		conserved hypothetical protein	Hypothetical, unclassified, unknown		0	0	0	3	0		0	0	0	5	0		0.0555556		0	0	0	0	0	0	0	0	0	0	0	0	0	0	0	0	1	0
gi|110645304|ref|NC_002516.2|	2889635	T	C	Missense	PA2556		probable transcriptional regulator	Transcriptional regulators		0	0	0	7	0		0	0	0	8	0		0.0555556		0	0	0	0	0	0	0	0	0	0	0	0	0	1	0	0	0	0
gi|110645304|ref|NC_002516.2|	2896622	T	C	Intergenic	PA2561//PA2562	//	8 downstream probable chemotaxis transducer//119 downstream hypothetical protein	Adaptation, Protection; Chemotaxis//Hypothetical, unclassified, unknown		0	0	0	9	0		0	0	0	15	0		0.0555556		0	0	0	0	0	0	0	0	0	0	0	0	0	0	0	0	1	0
gi|110645304|ref|NC_002516.2|	2904434	T	C	Missense	PA2568		hypothetical protein	Membrane proteins		0	0	0	10	0		0	0	0	10	0		0.0555556		0	0	0	0	0	0	0	0	0	0	0	0	0	1	0	0	0	0
gi|110645304|ref|NC_002516.2|	2905156	G	A	Intergenic	PA2569//PA2570	//lecA	249 upstream hypothetical protein//26 downstream tRNA-Leu	Hypothetical, unclassified, unknown//Adaptation, Protection; Motility & Attachment; Cell wall / LPS / capsule		0	15	2	0	12		0	0	17	0	100		0.166667		0	0	0	0	0	0	0	0	0	0	0	0	0	1	1	0	1	0
gi|110645304|ref|NC_002516.2|	2924117	G	A	Silent	PA2585	uvrC	excinuclease ABC subunit C	DNA replication, recombination, modification and repair		0	4	0	0	0		0	9	0	0	0		0.0555556		0	0	0	0	0	0	0	0	0	0	0	0	0	1	0	0	0	0
gi|110645304|ref|NC_002516.2|	2926243	C	G	Missense	PA2586	gacA	response regulator GacA	Transcriptional regulators		5	0	0	0	0		0	11	0	0	100		0.166667		0	0	0	0	0	0	0	0	0	0	0	0	0	1	1	0	1	0
gi|110645304|ref|NC_002516.2|	2928450	C	T	Intergenic	PA2587//PA2588	pqsH//	529 upstream probable FAD-dependent monooxygenase//89 upstream probable transcriptional regulator	Biosynthesis of cofactors, prosthetic groups and carriers//Transcriptional regulators		16	0	0	1	6		10	0	0	0	0		0.0555556		0	0	0	0	0	0	0	0	0	0	0	0	0	0	0	0	1	0
gi|110645304|ref|NC_002516.2|	2930288	C	T	Silent	PA2589		hypothetical protein	Membrane proteins		0	5	0	0	0		3	0	0	0	0		0.0555556		0	0	0	0	0	0	0	0	0	0	0	0	0	0	0	0	0	1
gi|110645304|ref|NC_002516.2|	2938664	G	A	Silent	PA2596		conserved hypothetical protein	Hypothetical, unclassified, unknown		0	9	0	0	0		0	8	0	0	0		0.0555556		0	0	0	0	0	0	0	0	0	0	0	0	0	1	0	0	0	0
gi|110645304|ref|NC_002516.2|	2954947	G	A	Silent	PA2613		conserved hypothetical protein	Hypothetical, unclassified, unknown		0	8	0	0	0		0	9	0	0	0		0.0555556		0	0	0	0	0	0	0	0	0	0	0	0	0	1	0	0	0	0
gi|110645304|ref|NC_002516.2|	2956581	G	A	Missense	PA2614	lolA	periplasmic chaperone LolA	Chaperones & heat shock proteins		0	16	0	0	0		0	12	0	0	0		0.0555556		0	0	0	0	0	0	0	0	0	0	0	0	0	0	0	0	1	0
gi|110645304|ref|NC_002516.2|	2961993	G	A	Intergenic	PA2618//PA2619	//infA	95 downstream hypothetical protein//10 upstream initiation factor	Translation, post-translational modification, degradation//Translation, post-translational modification, degradation		0	10	0	0	0		0	13	0	0	0		0.0555556		0	0	0	0	0	0	0	0	0	0	0	0	0	1	0	0	0	0
gi|110645304|ref|NC_002516.2|	2968916	G	A	Missense	PA2624	idh	isocitrate dehydrogenase	Energy metabolism		0	0	0	9	0		0	1	12	0	92		0.0555556		0	0	0	0	0	0	0	0	0	0	0	0	0	1	0	0	0	0
gi|110645304|ref|NC_002516.2|	2970990	T	C	Missense	PA2626	trmU	tRNA methyltransferase	Transcription, RNA processing and degradation		0	10	0	0	0		0	0	0	9	0		0.0555556		0	0	0	0	0	0	0	0	0	0	0	0	0	0	0	0	1	0
gi|110645304|ref|NC_002516.2|	2971034	G	A	Missense	PA2626	trmU	tRNA methyltransferase	Transcription, RNA processing and degradation		0	8	0	0	100		0	11	0	0	0		0.0555556		0	0	0	0	0	0	0	0	0	0	0	0	0	0	1	0	0	0
gi|110645304|ref|NC_002516.2|	2971194	A	G	Silent	PA2627		conserved hypothetical protein	Hypothetical, unclassified, unknown		0	10	0	0	0		0	8	0	0	100		0.944444		1	1	1	1	1	1	1	1	1	1	1	1	1	1	1	1	0	1
gi|110645304|ref|NC_002516.2|	2975023	G	A	Missense	PA2630		conserved hypothetical protein	Hypothetical, unclassified, unknown		0	0	0	9	0		0	12	0	0	0		0.0555556		0	0	0	0	0	0	0	0	0	0	0	0	0	0	0	0	1	0
gi|110645304|ref|NC_002516.2|	3008379	T	C	Missense	PA2659		hypothetical protein	Hypothetical, unclassified, unknown		0	17	0	0	0		0	0	0	27	0		0.0555556		0	0	0	0	0	0	0	0	0	0	0	0	0	0	0	0	1	0
gi|110645304|ref|NC_002516.2|	3046783	G	A	Silent	PA2692		probable transcriptional regulator	Transcriptional regulators		0	2	0	0	0		0	0	12	0	100		0.166667		0	0	0	0	0	0	0	0	0	0	0	0	0	1	1	0	1	0
gi|110645304|ref|NC_002516.2|	3073936	G	A	Missense	PA2719		hypothetical protein	Hypothetical, unclassified, unknown		0	5	0	0	0		0	6	0	0	0		0.0555556		0	0	0	0	0	0	0	0	0	0	0	0	0	0	0	0	1	0
gi|110645304|ref|NC_002516.2|	3102913	G	A	Silent	PA2740	pheS	phenylalanyl-tRNA synthetase, alpha-subunit	Translation, post-translational modification, degradation		0	0	0	7	0		0	13	2	0	13		0.0555556		0	0	0	0	0	0	0	0	0	0	0	0	0	0	0	0	1	0
gi|110645304|ref|NC_002516.2|	3112776	T	C	Intergenic	PA2750//PA2751	//	625 downstream hypothetical protein//102 upstream conserved hypothetical protein	Hypothetical, unclassified, unknown//Membrane proteins		1	0	10	0	9		0	0	0	8	0		0.0555556		0	0	0	0	0	0	0	0	0	0	0	0	0	0	0	0	1	0
gi|110645304|ref|NC_002516.2|	3123391	A	C	Intergenic	PA2763//PA2764	//	805 upstream hypothetical protein//208 upstream hypothetical protein	Membrane proteins//Hypothetical, unclassified, unknown		0	12	0	0	0		0	0	7	0	0		0.0555556		0	0	0	0	0	0	0	0	0	0	0	0	0	0	0	0	0	1
gi|110645304|ref|NC_002516.2|	3138891	G	A	Intergenic	PA2781//PA2782	//	359 downstream hypothetical protein//120 upstream hypothetical protein	Hypothetical, unclassified, unknown//Hypothetical, unclassified, unknown								0	9	0	0	0		0.0555556		0	0	0	0	0	0	0	0	0	0	0	0	0	0	0	0	1	0
gi|110645304|ref|NC_002516.2|	3147797	G	A	Nonsense	PA2790		hypothetical protein	Hypothetical, unclassified, unknown		0	16	0	0	0		0	19	0	0	0		0.0555556		0	0	0	0	0	0	0	0	0	0	0	0	0	0	0	0	1	0
gi|110645304|ref|NC_002516.2|	3161696	G	A	Missense	PA2807		hypothetical protein	Hypothetical, unclassified, unknown		0	4	4	0	50		0	0	12	0	100		0.166667		0	0	0	0	0	0	0	0	0	0	0	0	0	1	1	0	1	0
gi|110645304|ref|NC_002516.2|	3179674	C	T	Missense	PA2825	ospR	OspR	Transcriptional regulators		7	0	0	0	0		13	0	0	0	0		0.0555556		0	0	0	0	0	0	0	0	0	0	0	0	0	0	1	0	0	0
gi|110645304|ref|NC_002516.2|	3187319	G	A	Missense	PA2834		probable transcriptional regulator	Transcriptional regulators		0	6	0	0	0		0	9	0	0	0		0.0555556		0	0	0	0	0	0	0	0	0	0	0	0	0	1	0	0	0	0
gi|110645304|ref|NC_002516.2|	3234969	T	C	Missense	PA2882		probable two-component sensor	Two-component regulatory systems		0	0	0	8	0		0	0	0	5	0		0.0555556		0	0	0	0	0	0	0	0	0	0	0	0	0	1	0	0	0	0
gi|110645304|ref|NC_002516.2|	3253159	G	A	Intergenic	PA2897//PA2898	//	69 upstream probable transcriptional regulator//153 downstream hypothetical protein	Transcriptional regulators//Hypothetical, unclassified, unknown		0	8	0	0	0		0	0	8	0	100		0.166667		0	0	0	0	0	0	0	0	0	0	0	0	0	1	1	0	1	0
gi|110645304|ref|NC_002516.2|	3288285	G	A	Missense	PA2932	morB	morphinone reductase	Carbon compound catabolism		0	6	0	0	0		0	9	0	0	0		0.0555556		0	0	0	0	0	0	0	0	0	0	0	0	0	0	1	0	0	0
gi|110645304|ref|NC_002516.2|	3315644	T	C	Missense	PA2955		hypothetical protein	Hypothetical, unclassified, unknown		0	0	0	8	0		0	0	0	7	0		0.0555556		0	0	0	0	0	0	0	0	0	0	0	0	0	0	0	0	1	0
gi|110645304|ref|NC_002516.2|	3337533	T	C	Missense	PA2978	ptpA	phosphotyrosine protein phosphatase	Cell wall / LPS / capsule; Adaptation, Protection; Translation, post-translational modification, degradation		0	0	0	11	0		0	0	0	11	0		0.0555556		0	0	0	0	0	0	0	0	0	0	0	0	0	1	0	0	0	0
gi|110645304|ref|NC_002516.2|	3383808	T	C	Missense	PA3020		probable soluble lytic transglycosylase	Cell wall / LPS / capsule		0	0	0	13	0		6	0	0	0	100		0.111111		0	0	0	0	0	0	0	0	0	0	0	0	0	1	0	0	1	0
gi|110645304|ref|NC_002516.2|	3401612	G	A	Missense	PA3038		probable porin	Transport of small molecules		0	4	0	0	0		0	17	0	0	0		0.0555556		0	0	0	0	0	0	0	0	0	0	0	0	0	0	0	0	1	0
gi|110645304|ref|NC_002516.2|	3411996	G	A	Missense	PA3048		conserved hypothetical protein	Hypothetical, unclassified, unknown		0	10	0	0	0		0	15	0	0	0		0.0555556		0	0	0	0	0	0	0	0	0	0	0	0	0	0	0	0	1	0
gi|110645304|ref|NC_002516.2|	3443145	T	C	Missense	PA3070		conserved hypothetical protein	Hypothetical, unclassified, unknown		0	0	0	5	0		0	0	0	9	0		0.0555556		0	0	0	0	0	0	0	0	0	0	0	0	0	0	0	0	1	0
gi|110645304|ref|NC_002516.2|	3447380	G	A	Missense	PA3074		hypothetical protein	Hypothetical, unclassified, unknown		0	6	0	0	0		0	13	0	0	0		0.0555556		0	0	0	0	0	0	0	0	0	0	0	0	0	0	0	0	1	0
gi|110645304|ref|NC_002516.2|	3452730	T	C	Missense	PA3078		probable two-component sensor	Two-component regulatory systems		0	0	0	7	0		0	0	0	10	0		0.0555556		0	0	0	0	0	0	0	0	0	0	0	0	0	0	0	0	1	0
gi|110645304|ref|NC_002516.2|	3454796	T	C	Missense	PA3079		hypothetical protein	Membrane proteins		0	0	0	10	0		0	0	0	11	0		0.0555556		0	0	0	0	0	0	0	0	0	0	0	0	0	1	0	0	0	0
gi|110645304|ref|NC_002516.2|	3473516	G	A	Missense	PA3093		hypothetical protein	Hypothetical, unclassified, unknown		0	10	0	0	0		0	5	0	0	0		0.0555556		0	0	0	0	0	0	0	0	0	0	0	0	0	1	0	0	0	0
gi|110645304|ref|NC_002516.2|	3482837	G	A	Missense	PA3103	xcpR	general secretion pathway protein E	Protein secretion/export apparatus		0	3	0	0	0		0	0	4	0	100		0.166667		0	0	0	0	0	0	0	0	0	0	0	0	0	1	1	0	1	0
gi|110645304|ref|NC_002516.2|	3494272	T	C	Missense	PA3113	trpF	N-(5'phosphoribosyl)anthranilate (PRA) isomerase	Amino acid biosynthesis and metabolism		0	0	0	6	0		5	0	0	2	71		0.0555556		0	0	0	0	0	0	0	0	0	0	0	0	0	1	0	0	0	0
gi|110645304|ref|NC_002516.2|	3504255	C	T	Silent	PA3121	leuC	3-isopropylmalate dehydratase large subunit	Amino acid biosynthesis and metabolism		13	0	0	0	0		13	0	0	0	0		0.0555556		0	0	0	0	0	0	0	0	0	0	0	0	0	0	0	0	1	0
gi|110645304|ref|NC_002516.2|	3509988	T	A	Missense	PA3127		hypothetical protein	Hypothetical, unclassified, unknown		0	0	0	8	0		0	0	6	0	100		0.0555556		0	0	0	0	0	0	0	0	0	0	0	0	0	1	0	0	0	0
gi|110645304|ref|NC_002516.2|	3512576	A	G	Missense	PA3131		probable aldolase	Central intermediary metabolism; Carbon compound catabolism		0	0	3	0	0		0	0	12	0	0		0.0555556		0	0	0	0	0	0	0	0	0	0	0	0	0	0	0	0	1	0
gi|110645304|ref|NC_002516.2|	3516894	T	C	Missense	PA3134	gltX	glutamyl-tRNA synthetase	Translation, post-translational modification, degradation		0	0	1	11	0		0	0	0	20	0		0.0555556		0	0	0	0	0	0	0	0	0	0	0	0	0	0	0	0	1	0
gi|110645304|ref|NC_002516.2|	3525016	T	C	Missense	PA3141	wbpM	nucleotide sugar epimerase/dehydratase WbpM	Putative enzymes; Membrane proteins; Cell wall / LPS / capsule		1	0	0	12	8		0	0	0	6	0		0.0555556		0	0	0	0	0	0	0	0	0	0	0	0	0	1	0	0	0	0
gi|110645304|ref|NC_002516.2|	3549269	A	G	Missense	PA3162	rpsA	30S ribosomal protein S1	Translation, post-translational modification, degradation		0	0	11	0	0		0	3	0	0	100		0.166667		0	0	0	0	0	0	0	0	0	0	0	0	0	1	1	0	1	0
gi|110645304|ref|NC_002516.2|	3554312	T	C	Missense	PA3166	pheA	chorismate mutase	Amino acid biosynthesis and metabolism		0	0	0	14	0		0	0	0	19	0		0.0555556		0	0	0	0	0	0	0	0	0	0	0	0	0	0	0	0	1	0
gi|110645304|ref|NC_002516.2|	3559047	G	A	Missense	PA3168	gyrA	DNA gyrase subunit A	DNA replication, recombination, modification and repair		0	0	15	0	100		0	0	21	0	100		0.611111		0	0	0	0	0	0	0	1	1	1	1	1	1	1	1	1	1	1
gi|110645304|ref|NC_002516.2|	3561761	G	A	Missense	PA3170		conserved hypothetical protein	Hypothetical, unclassified, unknown		0	7	0	0	0		0	7	0	0	0		0.0555556		0	0	0	0	0	0	0	0	0	0	0	0	0	1	0	0	0	0
gi|110645304|ref|NC_002516.2|	3583859	G	A	Silent	PA3192	gltR	two-component response regulator GltR	Carbon compound catabolism; Transcriptional regulators; Two-component regulatory systems		0	15	0	0	0		0	14	0	0	0		0.0555556		0	0	0	0	0	0	0	0	0	0	0	0	0	0	1	0	0	0
gi|110645304|ref|NC_002516.2|	3583923	T	C	Missense	PA3192	gltR	two-component response regulator GltR	Carbon compound catabolism; Transcriptional regulators; Two-component regulatory systems		1	0	0	11	8		9	0	0	0	100		0.166667		0	0	0	0	0	0	0	0	0	0	0	0	0	1	1	0	1	0
gi|110645304|ref|NC_002516.2|	3584011	G	A	Missense	PA3192	gltR	two-component response regulator GltR	Carbon compound catabolism; Transcriptional regulators; Two-component regulatory systems		0	10	0	0	0		0	10	0	0	0		0.0555556		0	0	0	0	0	0	0	0	0	0	0	0	0	1	0	0	0	0
gi|110645304|ref|NC_002516.2|	3590642	T	C	Missense	PA3198		conserved hypothetical protein	Hypothetical, unclassified, unknown		0	0	0	9	0		0	0	0	10	0		0.0555556		0	0	0	0	0	0	0	0	0	0	0	0	0	0	0	0	1	0
gi|110645304|ref|NC_002516.2|	3598746	G	A	Silent	PA3209		conserved hypothetical protein	Hypothetical, unclassified, unknown		0	4	0	0	0		0	7	0	0	0		0.0555556		0	0	0	0	0	0	0	0	0	0	0	0	0	0	0	0	1	0
gi|110645304|ref|NC_002516.2|	3606894	A	G	Missense	PA3217	cyaB	CyaB	Putative enzymes; Adaptation, Protection		0	0	8	0	0		0	0	13	0	0		0.0555556		0	0	0	0	0	0	0	0	0	0	0	0	0	0	0	0	1	0
gi|110645304|ref|NC_002516.2|	3629651	T	C	Intergenic	PA3241//PA3242	//	52 upstream hypothetical protein//16 downstream probable lauroyl acyltransferase	Hypothetical, unclassified, unknown//Cell wall / LPS / capsule		0	0	0	17	0		0	0	0	11	0		0.0555556		0	0	0	0	0	0	0	0	0	0	0	0	0	0	0	0	1	0
gi|110645304|ref|NC_002516.2|	3637487	C	T	Silent	PA3250		hypothetical protein	Hypothetical, unclassified, unknown		11	0	0	0	0		9	0	0	0	0		0.0555556		0	0	0	0	0	0	0	0	0	0	0	0	0	0	1	0	0	0
gi|110645304|ref|NC_002516.2|	3666791	G	A	Silent	PA3272		probable ATP-dependent DNA helicase	DNA replication, recombination, modification and repair		0	10	0	0	0		0	9	0	0	0		0.0555556		0	0	0	0	0	0	0	0	0	0	0	0	0	0	0	0	1	0
gi|110645304|ref|NC_002516.2|	3670845	G	A	Missense	PA3278		hypothetical protein	Membrane proteins		0	6	1	0	14		0	12	0	0	0		0.0555556		0	0	0	0	0	0	0	0	0	0	0	0	0	1	0	0	0	0
gi|110645304|ref|NC_002516.2|	3680261	G	A	Missense	PA3287		conserved hypothetical protein	Hypothetical, unclassified, unknown		0	7	3	0	30		0	0	8	0	100		0.111111		0	0	0	0	0	0	0	0	0	0	0	0	0	1	0	0	1	0
gi|110645304|ref|NC_002516.2|	3689237	T	C	Missense	PA3295		probable HIT family protein	Putative enzymes		0	0	0	10	0		0	0	0	23	0		0.0555556		0	0	0	0	0	0	0	0	0	0	0	0	0	0	1	0	0	0
gi|110645304|ref|NC_002516.2|	3707737	G	A	Nonsense	PA3308	hepA	RNA helicase HepA	Transcription, RNA processing and degradation		0	6	0	0	0		0	9	0	0	0		0.0555556		0	0	0	0	0	0	0	0	0	0	0	0	0	1	0	0	0	0
gi|110645304|ref|NC_002516.2|	3708009	G	A	Missense	PA3308	hepA	RNA helicase HepA	Transcription, RNA processing and degradation		0	12	0	0	0		0	16	0	0	0		0.0555556		0	0	0	0	0	0	0	0	0	0	0	0	0	0	0	0	1	0
gi|110645304|ref|NC_002516.2|	3710166	G	C	Intergenic	PA3308//PA3309	hepA//	224 downstream RNA helicase HepA//59 upstream conserved hypothetical protein	Transcription, RNA processing and degradation//Hypothetical, unclassified, unknown		0	14	0	0	0		4	22	0	0	15		0.0555556		0	0	0	0	0	0	0	0	0	0	0	0	0	0	0	0	1	0
gi|110645304|ref|NC_002516.2|	3825780	G	A	Intergenic	PA3418//PA3419	ldh//	7 upstream leucine dehydrogenase//239 upstream hypothetical protein	Amino acid biosynthesis and metabolism//Hypothetical, unclassified, unknown		0	8	0	0	0		0	13	0	0	0		0.0555556		0	0	0	0	0	0	0	0	0	0	0	0	0	0	0	0	1	0
gi|110645304|ref|NC_002516.2|	3828530	C	T	Silent	PA3420		probable transcriptional regulator	Transcriptional regulators		5	0	0	0	0		5	0	0	0	0		0.0555556		0	0	0	0	0	0	0	0	0	0	0	0	0	0	0	0	1	0
gi|110645304|ref|NC_002516.2|	3834991	G	A	Nonsense	PA3424		hypothetical protein	Hypothetical, unclassified, unknown		0	9	1	0	10		0	7	0	0	0		0.0555556		0	0	0	0	0	0	0	0	0	0	0	0	0	0	1	0	0	0
gi|110645304|ref|NC_002516.2|	3837719	T	C	Missense	PA3428		hypothetical protein	Membrane proteins		0	0	0	3	0		0	0	0	28	0		0.0555556		0	0	0	0	0	0	0	0	0	0	0	0	0	1	0	0	0	0
gi|110645304|ref|NC_002516.2|	3851141	T	C	Missense	PA3445		conserved hypothetical protein	Hypothetical, unclassified, unknown		0	0	0	12	0		0	0	0	4	0		0.0555556		0	0	0	0	0	0	0	0	0	0	0	0	0	0	0	0	1	0
gi|110645304|ref|NC_002516.2|	3870813	G	A	Missense	PA3462		probable sensor/response regulator hybrid	Two-component regulatory systems		0	4	0	0	0		0	7	0	0	0		0.0555556		0	0	0	0	0	0	0	0	0	0	0	0	0	0	0	0	1	0
gi|110645304|ref|NC_002516.2|	3955585	C	T	Nonsense	PA3535		probable serine protease	Putative enzymes		8	0	0	0	0		14	0	0	0	0		0.0555556		1	0	0	0	0	0	0	0	0	0	0	0	0	0	0	0	0	0
gi|110645304|ref|NC_002516.2|	3970113	G	A	Missense	PA3545	algG	alginate-c5-mannuronan-epimerase AlgG	Cell wall / LPS / capsule; Adaptation, Protection; Secreted Factors (toxins, enzymes, alginate)		0	2	13	0	87		0	11	0	0	0		0.0555556		0	0	0	0	0	0	0	0	0	0	0	0	0	0	0	0	0	1
gi|110645304|ref|NC_002516.2|	3971271	G	A	Missense	PA3545	algG	alginate-c5-mannuronan-epimerase AlgG	Cell wall / LPS / capsule; Adaptation, Protection; Secreted Factors (toxins, enzymes, alginate)		0	19	0	0	0		0	0	13	0	100		0.166667		0	0	0	0	0	0	0	0	0	0	0	0	0	1	1	0	1	0
gi|110645304|ref|NC_002516.2|	3984642	G	A	Missense	PA3555	arnD	ArnD	Adaptation, Protection; Antibiotic resistance and susceptibility; Cell wall / LPS / capsule		0	3	0	0	0		0	9	0	0	0		0.0555556		0	0	0	0	0	0	0	0	0	0	0	0	0	0	0	0	1	0
gi|110645304|ref|NC_002516.2|	4028398	G	A	Missense	PA3593		probable acyl-CoA dehydrogenase	Putative enzymes		0	7	0	0	0		0	3	0	0	0		0.0555556		0	0	0	0	0	0	0	0	0	0	0	0	0	0	1	0	0	0
gi|110645304|ref|NC_002516.2|	4043419	A	G	Missense	PA3609	potC	polyamine transport protein PotC	Membrane proteins; Transport of small molecules		0	0	17	0	0		0	0	14	0	0		0.0555556		0	0	0	0	0	0	0	0	0	0	0	0	0	0	0	0	1	0
gi|110645304|ref|NC_002516.2|	4043443	T	C	Missense	PA3609	potC	polyamine transport protein PotC	Membrane proteins; Transport of small molecules		0	0	0	14	0		0	0	0	11	0		0.0555556		0	0	0	0	0	0	0	0	0	0	0	0	0	0	0	0	1	0
gi|110645304|ref|NC_002516.2|	4049354	A	G	Missense	PA3614		hypothetical protein	Hypothetical, unclassified, unknown		0	0	14	0	0		0	0	7	0	0		0.0555556		0	0	0	0	0	0	0	0	0	0	0	0	0	1	0	0	0	0
gi|110645304|ref|NC_002516.2|	4087759	A	G	Missense	PA3649	MucP	mucP			0	1	8	0	11		0	0	12	0	0		0.0555556		0	0	0	0	0	0	0	1	0	0	0	0	0	0	0	0	0	0
gi|110645304|ref|NC_002516.2|	4090820	G	A	Silent	PA3651	cdsA	phosphatidate cytidylyltransferase	Fatty acid and phospholipid metabolism		0	13	0	0	0		0	14	0	0	0		0.0555556		0	0	0	0	0	0	0	0	0	0	0	0	0	0	0	0	1	0
gi|110645304|ref|NC_002516.2|	4112220	G	A	Intergenic	PA3672//PA3673	//plsB	219 upstream probable ATP-binding component of ABC transporter//65 upstream glycerol-3-phosphate acyltransferase	Transport of small molecules//Fatty acid and phospholipid metabolism		0	5	0	0	0		0	5	0	0	0		0.0555556		0	0	0	0	0	0	0	0	0	0	0	0	0	0	0	0	1	0
gi|110645304|ref|NC_002516.2|	4112924	G	A	Missense	PA3673	plsB	glycerol-3-phosphate acyltransferase	Fatty acid and phospholipid metabolism		0	18	0	0	0		0	5	0	0	0		0.0555556		0	0	0	0	0	0	0	0	0	0	0	0	0	0	0	0	1	0
gi|110645304|ref|NC_002516.2|	4122568	T	C	Missense	PA3680		conserved hypothetical protein	Hypothetical, unclassified, unknown		0	0	0	15	0		0	0	0	15	0		0.0555556		0	0	0	0	0	0	0	0	0	0	0	0	0	0	1	0	0	0
gi|110645304|ref|NC_002516.2|	4128388	T	C	Missense	PA3687	ppc	phosphoenolpyruvate carboxylase	Energy metabolism; Central intermediary metabolism		0	0	0	6	0		0	0	0	11	0		0.0555556		0	0	0	0	0	0	0	0	0	0	0	0	0	0	0	0	1	0
gi|110645304|ref|NC_002516.2|	4142249	G	A	Silent	PA3700	lysS	lysyl-tRNA synthetase	Amino acid biosynthesis and metabolism; Translation, post-translational modification, degradation		0	7	0	0	0		0	13	0	0	0		0.0555556		0	0	0	0	0	0	0	0	0	0	0	0	0	1	0	0	0	0
gi|110645304|ref|NC_002516.2|	4148020	T	C	Missense	PA3704	wspE	probable chemotaxis sensor/effector fusion protein	Two-component regulatory systems; Chemotaxis; Motility & Attachment		0	0	0	10	0		0	0	0	13	0		0.0555556		0	0	0	0	0	0	0	0	0	0	0	0	0	0	0	0	1	0
gi|110645304|ref|NC_002516.2|	4150554	A	C	Missense	PA3707	wspB	hypothetical protein	Hypothetical, unclassified, unknown; Chemotaxis; Motility & Attachment		9	0	0	0	100		8	0	0	0	100		0.611111		0	0	0	0	0	0	0	1	1	1	1	1	1	1	1	1	1	1
gi|110645304|ref|NC_002516.2|	4151693	G	A	Missense	PA3708	wspA	probable chemotaxis transducer	Chemotaxis; Adaptation, Protection; Motility & Attachment		0	8	0	0	0		0	16	0	0	0		0.0555556		0	0	0	0	0	0	0	0	0	0	0	0	0	0	0	0	1	0
gi|110645304|ref|NC_002516.2|	4166529	T	C	Silent	PA3721	nalC	NalC	Transcriptional regulators; Antibiotic resistance and susceptibility		0	0	0	17	0		0	0	0	24	0		0.0555556		0	0	0	0	0	0	0	0	0	0	0	0	0	0	1	0	0	0
gi|110645304|ref|NC_002516.2|	4195811	G	A	Silent	PA3743	trmD	tRNA (guanine-N1)-methyltransferase	Transcription, RNA processing and degradation		0	11	0	0	0		0	15	0	0	0		0.0555556		0	0	0	0	0	0	0	0	0	0	0	0	0	1	0	0	0	0
gi|110645304|ref|NC_002516.2|	4249352	G	A	Missense	PA3790	oprC	Putative copper transport outer membrane porin OprC precursor	Transport of small molecules		0	10	0	0	0		0	0	12	0	100		0.166667		0	0	0	0	0	0	0	0	0	0	0	0	0	1	1	0	1	0
gi|110645304|ref|NC_002516.2|	4263880	G	A	Silent	PA3804		hypothetical protein	Hypothetical, unclassified, unknown		0	4	0	0	0		0	5	0	0	0		0.0555556		0	0	0	0	0	0	0	0	0	0	0	0	0	0	0	0	1	0
gi|110645304|ref|NC_002516.2|	4267838	G	A	Missense	PA3810	hscA	heat shock protein HscA	Chaperones & heat shock proteins		0	13	0	0	0		0	11	0	0	0		0.0555556		0	0	0	0	0	0	0	0	0	0	0	0	0	0	0	0	1	0
gi|110645304|ref|NC_002516.2|	4281768	C	T	Intergenic	PA3824.1//PA3825	//	17 downstream tRNA-Leu//310 downstream hypothetical protein	Non-coding RNA gene//Nucleotide biosynthesis and metabolism		10	0	0	1	9		14	0	0	0	0		0.0555556		0	0	0	0	0	0	0	0	0	0	0	0	0	0	0	0	1	0
gi|110645304|ref|NC_002516.2|	4285118	A	G	Missense	PA3827		conserved hypothetical protein	Membrane proteins		0	0	12	0	0		0	14	0	0	100		0.166667		0	0	0	0	0	0	0	0	0	0	0	0	0	1	1	0	1	0
gi|110645304|ref|NC_002516.2|	4291110	T	C	Silent	PA3833		hypothetical protein	Hypothetical, unclassified, unknown		0	1	0	7	0		0	0	0	10	0		0.0555556		0	0	0	0	0	0	0	0	0	0	0	0	0	0	0	0	1	0
gi|110645304|ref|NC_002516.2|	4302351	T	C	Missense	PA3840		conserved hypothetical protein	Hypothetical, unclassified, unknown		1	0	0	15	6		0	0	0	7	0		0.0555556		0	0	0	0	0	0	0	0	0	0	0	0	0	0	0	0	1	0
gi|110645304|ref|NC_002516.2|	4304644	G	A	Intergenic	PA3841//PA3842	exoS//specific Pseudomonas chaperone for ExoS, SpcS	142 upstream exoenzyme S//46 upstream spcS	Secreted Factors (toxins, enzymes, alginate)//		0	11	0	0	0		0	0	3	0	100		0.166667		0	0	0	0	0	0	0	0	0	0	0	0	0	1	1	0	1	0
gi|110645304|ref|NC_002516.2|	4305750	T	C	Silent	PA3844		hypothetical protein	Hypothetical, unclassified, unknown		0	0	0	2	0		0	0	0	11	0		0.0555556		0	0	0	0	0	0	0	0	0	0	0	0	0	1	0	0	0	0
gi|110645304|ref|NC_002516.2|	4335055	C	T	Missense	PA3871		probable peptidyl-prolyl cis-trans isomerase, PpiC-typTranslation, post-translational modification, degradation; Chaperones & heat shock proteins			1	0	0	0	0		11	0	0	0	0		0.0555556		0	0	0	0	0	0	0	0	0	0	0	0	0	0	0	0	1	0
gi|110645304|ref|NC_002516.2|	4336690	T	C	Missense	PA3873	narJ	respiratory nitrate reductase delta chain	Energy metabolism		0	0	0	8	0		0	0	0	11	0		0.0555556		0	0	0	0	0	0	0	0	0	0	0	0	0	0	0	0	1	0
gi|110645304|ref|NC_002516.2|	4360249	T	C	Missense	PA3893		conserved hypothetical protein	Membrane proteins		0	0	0	4	0		11	0	0	0	100		0.166667		0	0	0	0	0	0	0	0	0	0	0	0	0	1	1	0	1	0
gi|110645304|ref|NC_002516.2|	4367488	G	A	Missense	PA3899		probable sigma-70 factor, ECF subfamily	Transcriptional regulators		0	6	0	0	0		0	14	0	0	0		0.0555556		0	0	0	0	0	0	0	0	0	0	0	0	0	1	0	0	0	0
gi|110645304|ref|NC_002516.2|	4403327	G	A	Silent	PA3927		probable transcriptional regulator	Transcriptional regulators		0	12	0	0	0		0	14	0	0	0		0.0555556		0	0	0	0	0	0	0	0	0	0	0	0	0	1	0	0	0	0
gi|110645304|ref|NC_002516.2|	4410070	G	A	Missense	PA3933		probable choline transporter	Membrane proteins; Transport of small molecules		0	14	0	0	0		0	5	0	0	0		0.0555556		0	0	0	0	0	0	0	0	0	0	0	0	0	0	1	0	0	0
gi|110645304|ref|NC_002516.2|	4421881	T	C	Missense	PA3944		conserved hypothetical protein	Hypothetical, unclassified, unknown		1	0	0	4	20		0	0	0	11	0		0.0555556		0	0	0	0	0	0	0	0	0	0	0	0	0	0	0	0	1	0
gi|110645304|ref|NC_002516.2|	4431793	G	A	Silent	PA3950		probable ATP-dependent RNA helicase	Transcription, RNA processing and degradation		0	10	0	0	0		0	9	0	0	0		0.0555556		0	0	0	0	0	0	0	0	0	0	0	0	0	0	1	0	0	0
gi|110645304|ref|NC_002516.2|	4434211	T	C	Missense	PA3954		hypothetical protein	Hypothetical, unclassified, unknown		0	0	0	10	0		0	0	0	13	0		0.0555556		0	0	0	0	0	0	0	0	0	0	0	0	0	1	0	0	0	0
gi|110645304|ref|NC_002516.2|	4444784	T	C	Intergenic	PA3964//PA3965	//	188 downstream hypothetical protein//194 upstream probable transcriptional regulator	Hypothetical, unclassified, unknown//Transcriptional regulators		0	0	0	9	0		0	0	0	11	0		0.0555556		0	0	0	0	0	0	0	0	0	0	0	0	0	0	1	0	0	0
gi|110645304|ref|NC_002516.2|	4446701	G	A	Silent	PA3968		probable pseudouridine synthase	Putative enzymes		0	11	0	0	0		0	2	0	0	0		0.0555556		0	0	0	0	0	0	0	0	0	0	0	0	0	0	0	0	1	0
gi|110645304|ref|NC_002516.2|	4461772	G	A	Missense	PA3981		conserved hypothetical protein	Hypothetical, unclassified, unknown		0	15	0	0	0		0	13	0	0	0		0.0555556		0	0	0	0	0	0	0	0	0	0	0	0	0	1	0	0	0	0
gi|110645304|ref|NC_002516.2|	4466372	G	A	Missense	PA3986		hypothetical protein	Hypothetical, unclassified, unknown		0	10	0	0	0		0	11	0	0	0		0.0555556		0	0	0	0	0	0	0	0	0	0	0	0	0	0	0	0	1	0
gi|110645304|ref|NC_002516.2|	4475219	G	A	Missense	PA3994		probable epoxide hydrolase	Putative enzymes		0	7	0	0	0		0	1	5	0	83		0.0555556		0	0	0	0	0	0	0	0	0	0	0	0	0	1	0	0	0	0
gi|110645304|ref|NC_002516.2|	4480295	T	C	Silent	PA4000		hypothetical protein	Hypothetical, unclassified, unknown		0	0	0	9	0		0	0	0	15	0		0.0555556		0	0	0	0	0	0	0	0	0	0	0	0	0	1	0	0	0	0
gi|110645304|ref|NC_002516.2|	4488061	C	T	Missense	PA4007	proA	gamma-glutamyl phosphate reductase	Amino acid biosynthesis and metabolism; Biosynthesis of cofactors, prosthetic groups and carriers		5	1	0	0	0		0	0	0	6	100		0.111111		0	0	0	0	0	0	0	0	0	0	0	0	0	1	0	0	1	0
gi|110645304|ref|NC_002516.2|	4489741	G	A	Missense	PA4009		hypothetical protein	Hypothetical, unclassified, unknown		0	10	0	0	0		0	6	0	0	0		0.0555556		0	0	0	0	0	0	0	0	0	0	0	0	0	0	0	1	0	0
gi|110645304|ref|NC_002516.2|	4492411	C	T	Silent	PA4011		hypothetical protein	Membrane proteins		9	0	0	0	0		9	0	0	0	0		0.0555556		0	0	0	0	0	0	0	0	0	0	0	0	0	0	0	0	1	0
gi|110645304|ref|NC_002516.2|	4507725	G	A	Silent	PA4025		probable ethanolamine ammonia-lyase light chain	Carbon compound catabolism		0	8	0	0	0		0	9	0	0	0		0.0555556		0	0	0	0	0	0	0	0	0	0	0	0	0	1	0	0	0	0
gi|110645304|ref|NC_002516.2|	4520367	T	C	Missense	PA4038		hypothetical protein	Membrane proteins		0	0	0	9	0		0	0	0	24	0		0.0555556		0	0	0	0	0	0	0	0	0	0	0	0	0	1	0	0	0	0
gi|110645304|ref|NC_002516.2|	4523035	T	C	Missense	PA4040		hypothetical protein	Hypothetical, unclassified, unknown		0	0	0	5	0		0	0	0	11	0		0.0555556		0	0	0	0	0	0	0	0	0	0	0	0	0	0	1	0	0	0
gi|110645304|ref|NC_002516.2|	4526047	T	C	Missense	PA4043	ispA	geranyltranstransferase	Biosynthesis of cofactors, prosthetic groups and carriers		0	0	0	3	0		0	0	0	9	0		0.0555556		0	0	0	0	0	0	0	0	0	0	0	0	0	1	0	0	0	0
gi|110645304|ref|NC_002516.2|	4535412	G	A	Silent	PA4054	ribB	GTP cyclohydrolase II / 3,4-dihydroxy-2-butanone 4-phosphate synthase	Biosynthesis of cofactors, prosthetic groups and carriers		0	3	0	0	0		0	9	0	0	0		0.0555556		0	0	0	0	0	0	0	0	0	0	0	0	0	0	0	0	1	0
gi|110645304|ref|NC_002516.2|	4551740	G	A	Silent	PA4073		probable aldehyde dehydrogenase	Putative enzymes		0	13	0	0	0		0	0	16	0	100		0.111111		0	0	0	0	0	0	0	0	0	0	0	0	0	1	0	0	1	0
gi|110645304|ref|NC_002516.2|	4565300	G	A	Missense	PA4083	cupB4	chaperone CupB4	Motility & Attachment; Chaperones & heat shock proteins		0	10	0	0	0		0	12	0	0	0		0.0555556		0	0	0	0	0	0	0	0	0	0	0	0	0	0	0	0	1	0
gi|110645304|ref|NC_002516.2|	4566081	G	A	Silent	PA4084	cupB3	usher CupB3	Motility & Attachment		0	8	0	0	0		0	8	0	0	0		0.0555556		0	0	0	0	0	0	0	0	0	0	0	0	0	0	0	0	1	0
gi|110645304|ref|NC_002516.2|	4570206	G	A	Silent	PA4087		conserved hypothetical protein	Hypothetical, unclassified, unknown		0	10	4	0	29		0	0	9	0	100		0.166667		0	0	0	0	0	0	0	0	0	0	0	0	0	1	1	0	1	0
gi|110645304|ref|NC_002516.2|	4578963	T	C	Missense	PA4096		probable major facilitator superfamily (MFS) transporter	Membrane proteins; Transport of small molecules		0	0	0	18	0		0	0	0	6	0		0.0555556		0	0	0	0	0	0	0	0	0	0	0	0	0	0	0	0	1	0
gi|110645304|ref|NC_002516.2|	4580019	G	A	Silent	PA4097		probable alcohol dehydrogenase (Zn-dependent)	Putative enzymes		0	10	0	0	0		0	5	0	0	0		0.0555556		0	0	0	0	0	0	0	0	0	0	0	0	0	1	0	0	0	0
gi|110645304|ref|NC_002516.2|	4582105	T	C	Missense	PA4099		hypothetical protein	Hypothetical, unclassified, unknown		0	0	0	11	0		0	0	0	6	0		0.0555556		0	0	0	0	0	0	0	0	0	0	0	0	0	0	0	0	1	0
gi|110645304|ref|NC_002516.2|	4593625	G	A	Missense	PA4109	ampR	transcriptional regulator AmpR	Transcriptional regulators		0	4	0	0	0		0	10	0	0	0		0.0555556		0	0	0	0	0	0	0	0	0	0	0	0	0	0	0	0	1	0
gi|110645304|ref|NC_002516.2|	4615166	T	C	Silent	PA4126		probable major facilitator superfamily (MFS) transporter	Membrane proteins; Carbon compound catabolism; Transport of small molecules		0	0	0	10	0		0	0	0	20	0		0.0555556		0	0	0	0	0	0	0	0	0	0	0	0	0	0	1	0	0	0
gi|110645304|ref|NC_002516.2|	4622398	C	T	Silent	PA4132		conserved hypothetical protein	Hypothetical, unclassified, unknown		7	0	0	0	0		4	0	0	0	0		0.0555556		0	0	0	0	0	0	0	0	0	0	0	0	0	1	0	0	0	0
gi|110645304|ref|NC_002516.2|	4630493	T	C	Missense	PA4140		hypothetical protein	Hypothetical, unclassified, unknown		0	0	0	7	0		0	0	0	8	0		0.0555556		0	0	0	0	0	0	0	0	0	0	0	0	0	1	0	0	0	0
gi|110645304|ref|NC_002516.2|	4634939	G	A	Silent	PA4143		probable toxin transporter	Protein secretion/export apparatus; Membrane proteins; Transport of small molecules		0	12	3	0	20		0	0	21	0	100		0.166667		0	0	0	0	0	0	0	0	0	0	0	0	0	1	1	0	1	0
gi|110645304|ref|NC_002516.2|	4645187	G	A	Missense	PA4151	acoB	acetoin catabolism protein AcoB	Carbon compound catabolism		0	15	0	0	0		0	20	0	0	0		0.0555556		0	0	0	0	0	0	0	0	0	0	0	0	0	0	0	0	1	0
gi|110645304|ref|NC_002516.2|	4664381	G	A	Silent	PA4168	fpvB	second ferric pyoverdine receptor FpvB	Transport of small molecules		0	18	0	0	0		0	10	0	0	0		0.0555556		0	0	0	0	0	0	0	0	0	0	0	0	0	0	0	0	1	0
gi|110645304|ref|NC_002516.2|	4672701	G	A	Silent	PA4175	piv	protease IV	Secreted Factors (toxins, enzymes, alginate)		0	11	0	0	0		0	15	0	0	0		0.0555556		0	0	0	0	0	0	0	0	0	0	0	0	0	1	0	0	0	0
gi|110645304|ref|NC_002516.2|	4698659	G	A	Silent	PA4199		probable acyl-CoA dehydrogenase	Putative enzymes		0	12	0	0	0		0	13	0	0	0		0.0555556		0	0	0	0	0	0	0	0	0	0	0	0	1	0	0	0	0	0
gi|110645304|ref|NC_002516.2|	4713389	C	T	Intergenic	PA4209//PA4210	phzM//phzA1	290 upstream probable phenazine-specific methyltransferase//407 upstream probable phenazine biosynthesis protein	Putative enzymes//Secreted Factors (toxins, enzymes, alginate)		21	0	0	0	0		25	0	0	0	0		0.0555556		0	0	0	0	0	0	0	0	0	0	0	0	0	0	0	0	1	0
gi|110645304|ref|NC_002516.2|	4726769	G	A	Silent	PA4221	fptA	Fe(III)-pyochelin outer membrane receptor precursor	Transport of small molecules		0	8	0	0	0		0	15	0	0	0		0.0555556		0	0	0	0	0	0	0	0	0	0	0	0	0	0	1	0	0	0
gi|110645304|ref|NC_002516.2|	4726983	A	G	Silent	PA4222		probable ATP-binding component of ABC transporter	Transport of small molecules		0	0	7	0	0		0	0	15	0	0		0.0555556		0	0	0	0	0	0	0	0	0	0	0	0	0	1	0	0	0	0
gi|110645304|ref|NC_002516.2|	4727622	G	A	Silent	PA4222		probable ATP-binding component of ABC transporter	Transport of small molecules		0	5	0	0	0		0	11	0	0	0		0.0555556		0	0	0	0	0	0	0	0	0	0	0	0	0	0	0	0	1	0
gi|110645304|ref|NC_002516.2|	4733578	T	C	Missense	PA4225	pchF	pyochelin synthetase	Secreted Factors (toxins, enzymes, alginate); Transport of small molecules		0	1	0	8	0		14	0	0	0	100		0.166667		0	0	0	0	0	0	0	0	0	0	0	0	0	1	1	0	1	0
gi|110645304|ref|NC_002516.2|	4739115	G	A	Missense	PA4226	pchE	dihydroaeruginoic acid synthetase	Secreted Factors (toxins, enzymes, alginate); Transport of small molecules		0	11	0	0	0		0	0	11	0	100		0.166667		0	0	0	0	0	0	0	0	0	0	0	0	0	1	1	0	1	0
gi|110645304|ref|NC_002516.2|	4755142	G	A	Missense	PA4238	rpoA	DNA-directed RNA polymerase alpha chain	Transcription, RNA processing and degradation		0	17	0	0	0		0	28	0	0	0		0.0555556		0	0	0	0	0	0	0	0	0	0	0	0	0	0	0	0	1	0
gi|110645304|ref|NC_002516.2|	4767967	T	C	Silent	PA4265	tufA	elongation factor Tu	Translation, post-translational modification, degradation		3	0	0	5	38		5	0	0	0	100		0.111111		0	0	0	0	0	0	0	0	0	0	0	0	0	1	0	0	1	0
gi|110645304|ref|NC_002516.2|	4767988	G	A	Silent	PA4265	tufA	elongation factor Tu	Translation, post-translational modification, degradation		0	7	3	0	30		0	0	5	0	100		0.111111		0	0	0	0	0	0	0	0	0	0	0	0	0	1	0	0	1	0
gi|110645304|ref|NC_002516.2|	4768156	A	G	Silent	PA4265	tufA	elongation factor Tu	Translation, post-translational modification, degradation		0	11	15	0	42		0	0	15	0	0		0.888889		1	1	1	1	1	1	1	1	1	1	1	1	1	0	1	1	0	1
gi|110645304|ref|NC_002516.2|	4776831	T	A	Missense	PA4270	rpoB	P26	Transcription, RNA processing and degradation		0	0	0	10	0		0	0	0	12	0		0.0555556		0	0	0	0	0	0	0	0	1	0	0	0	0	0	0	0	0	0
gi|110645304|ref|NC_002516.2|	4777017	C	T	Missense	PA4270	rpoB	P26	Transcription, RNA processing and degradation		7	0	0	3	30		0	0	0	17	100		0.166667		0	0	0	0	0	0	0	0	0	0	0	0	0	1	1	0	1	0
gi|110645304|ref|NC_002516.2|	4794005	C	T	Intergenic	PA4280.5//PA4281	//sbcD	274 upstream 16S ribosomal RNA//399 upstream exonuclease SbcD	Non-coding RNA gene//DNA replication, recombination, modification and repair		7	0	0	2	22		9	0	0	1	10		0.0555556		0	0	0	0	0	0	0	0	0	0	0	0	0	0	0	1	0	0
gi|110645304|ref|NC_002516.2|	4794035	A	G	Intergenic	PA4280.5//PA4281	//sbcD	304 upstream 16S ribosomal RNA//369 upstream exonuclease SbcD	Non-coding RNA gene//DNA replication, recombination, modification and repair		0	5	3	0	63		0	5	1	0	83		0.944444		1	1	1	1	1	1	1	1	1	1	1	1	1	0	1	1	1	1
gi|110645304|ref|NC_002516.2|	4794148	G	A	Intergenic	PA4280.5//PA4281	//sbcD	417 upstream 16S ribosomal RNA//256 upstream exonuclease SbcD	Non-coding RNA gene//DNA replication, recombination, modification and repair		0	2	0	0	0		0	7	0	0	0		0.0555556		0	0	0	0	0	0	0	0	0	0	0	0	0	1	0	0	0	0
gi|110645304|ref|NC_002516.2|	4794161	T	C	Intergenic	PA4280.5//PA4281	//sbcD	430 upstream 16S ribosomal RNA//243 upstream exonuclease SbcD	Non-coding RNA gene//DNA replication, recombination, modification and repair		5	0	0	0	100		5	0	0	0	100		0.944444		1	1	1	1	1	1	1	1	1	1	1	1	1	0	1	1	1	1
gi|110645304|ref|NC_002516.2|	4794163	G	A	Intergenic	PA4280.5//PA4281	//sbcD	432 upstream 16S ribosomal RNA//241 upstream exonuclease SbcD	Non-coding RNA gene//DNA replication, recombination, modification and repair		0	5	0	0	0		0	6	0	0	0		0.0555556		0	0	0	0	0	0	0	0	0	0	0	0	0	1	0	0	0	0
gi|110645304|ref|NC_002516.2|	4794180	C	A	Intergenic	PA4280.5//PA4281	//sbcD	449 upstream 16S ribosomal RNA//224 upstream exonuclease SbcD	Non-coding RNA gene//DNA replication, recombination, modification and repair		0	0	11	0	100		0	0	7	0	100		0.944444		1	1	1	1	1	1	1	1	1	1	1	1	1	0	1	1	1	1
gi|110645304|ref|NC_002516.2|	4819961	G	A	Missense	PA4295	fppA	Flp prepilin peptidase A, FppA	Motility & Attachment		0	1	8	0	89		0	24	0	0	0		0.0555556		0	0	0	0	0	0	0	0	0	0	0	0	0	0	0	0	0	1
gi|110645304|ref|NC_002516.2|	4829537	G	A	Silent	PA4304	rcpA	RcpA	Protein secretion/export apparatus; Motility & Attachment		0	6	0	0	0		0	12	0	0	0		0.0555556		0	0	0	0	0	0	0	0	0	0	0	0	0	0	0	0	1	0
gi|110645304|ref|NC_002516.2|	4836785	G	A	Missense	PA4309	pctA	chemotactic transducer PctA	Adaptation, Protection; Chemotaxis		0	14	1	0	7		0	17	0	0	0		0.0555556		0	0	0	0	0	0	0	0	0	0	0	0	0	0	0	0	1	0
gi|110645304|ref|NC_002516.2|	4844150	C	T	Silent	PA4315	mvaT	transcriptional regulator MvaT, P16 subunit	Transcriptional regulators		2	0	0	0	0		21	0	0	0	0		0.0555556		0	0	0	0	0	0	0	0	0	0	0	0	0	0	0	0	1	0
gi|110645304|ref|NC_002516.2|	4844253	G	A	Intergenic	PA4315//PA4316	mvaT//sbcB	67 downstream transcriptional regulator MvaT, P16 subunit//18 downstream exodeoxyribonuclease I	Transcriptional regulators//DNA replication, recombination, modification and repair		0	7	0	0	0		0	13	0	0	0		0.0555556		0	0	0	0	0	0	0	0	0	0	0	0	0	0	0	0	1	0
gi|110645304|ref|NC_002516.2|	4866436	C	T	Missense	PA4338		hypothetical protein	Membrane proteins		9	0	0	0	0		8	0	0	0	0		0.0555556		0	0	0	0	0	0	0	0	0	0	0	0	0	0	0	0	1	0
gi|110645304|ref|NC_002516.2|	4868836	G	A	Missense	PA4339		probable phospholipase	Fatty acid and phospholipid metabolism		0	9	0	0	0		0	11	0	0	0		0.0555556		0	0	0	0	0	0	0	0	0	0	0	0	0	0	0	0	1	0
gi|110645304|ref|NC_002516.2|	4884292	G	A	Missense	PA4356	xenB	xenobiotic reductase	Adaptation, Protection; Antibiotic resistance and susceptibility		0	5	0	0	0		0	9	0	1	0		0.0555556		0	0	0	0	0	0	0	0	0	0	0	0	0	1	0	0	0	0
gi|110645304|ref|NC_002516.2|	4885476	G	A	Nonsense	PA4358		probable ferrous iron transport protein	Membrane proteins; Transport of small molecules		0	6	0	0	0		0	13	0	0	0		0.0555556		0	0	0	0	0	0	0	0	0	0	0	0	0	0	0	0	1	0
gi|110645304|ref|NC_002516.2|	4898839	G	A	Missense	PA4370	icmP	Insulin-cleaving metalloproteinase outer membrane protein precursor	Membrane proteins		0	5	0	0	0		0	14	1	0	7		0.0555556		0	0	0	0	0	0	0	0	0	0	0	0	0	0	0	0	1	0
gi|110645304|ref|NC_002516.2|	4905064	T	C	Missense	PA4375		probable Resistance-Nodulation-Cell Division (RND) efflux transporter	Membrane proteins; Transport of small molecules		0	0	1	8	0		0	0	0	10	0		0.0555556		0	0	0	0	0	0	0	0	0	0	0	0	0	0	0	0	1	0
gi|110645304|ref|NC_002516.2|	4913482	G	A	Missense	PA4382		hypothetical protein	Hypothetical, unclassified, unknown		0	7	1	0	13		0	0	5	0	100		0.166667		0	0	0	0	0	0	0	0	0	0	0	0	0	1	1	0	1	0
gi|110645304|ref|NC_002516.2|	4931909	T	C	Missense	PA4401		probable glutathione S-transferase	Putative enzymes		0	0	0	11	0		0	0	0	10	0		0.0555556		0	0	0	0	0	0	0	0	0	0	0	0	0	0	0	0	1	0
gi|110645304|ref|NC_002516.2|	4952765	G	A	Missense	PA4418	ftsI	penicillin-binding protein 3	Cell division; Cell wall / LPS / capsule		0	5	0	0	0		0	0	12	0	100		0.111111		0	0	0	0	0	0	0	0	0	0	0	0	0	1	0	0	1	0
gi|110645304|ref|NC_002516.2|	4974809	G	A	Missense	PA4442	cysN	ATP sulfurylase GTP-binding subunit/APS kinase	Central intermediary metabolism; Amino acid biosynthesis and metabolism		0	9	0	0	0		0	11	3	0	21		0.0555556		0	0	0	0	0	0	0	0	0	0	0	0	0	0	0	0	1	0
gi|110645304|ref|NC_002516.2|	4980645	T	C	Missense	PA4446	algW	AlgW protein	Translation, post-translational modification, degradation; Adaptation, Protection; Secreted Factors (toxins, enzymes, alginate)		0	0	0	6	0		0	0	0	5	0		0.0555556		0	0	0	0	0	0	0	0	0	0	0	0	0	0	1	0	0	0
gi|110645304|ref|NC_002516.2|	4983963	C	T	Missense	PA4449	hisG	ATP-phosphoribosyltransferase	Amino acid biosynthesis and metabolism		3	0	0	0	0		11	0	0	0	0		0.0555556		0	0	0	0	0	0	0	0	0	0	0	0	0	0	0	0	1	0
gi|110645304|ref|NC_002516.2|	4992981	C	T	Nonsense	PA4462	rpoN	RNA polymerase sigma-54 factor	Transcriptional regulators		7	0	0	0	0		20	0	0	0	0		0.0555556		0	0	0	0	0	0	1	0	0	0	0	0	0	0	0	0	0	0
gi|110645304|ref|NC_002516.2|	5003521	T	C	Missense	PA4474		conserved hypothetical protein	Hypothetical, unclassified, unknown		0	0	0	6	0		17	0	0	0	100		0.166667		0	0	0	0	0	0	0	0	0	0	0	0	0	1	1	0	1	0
gi|110645304|ref|NC_002516.2|	5004045	A	G	Missense	PA4475		conserved hypothetical protein	Hypothetical, unclassified, unknown		1	0	8	0	0		0	0	14	0	0		0.0555556		0	0	0	0	0	0	0	0	0	0	0	0	0	1	0	0	0	0
gi|110645304|ref|NC_002516.2|	5028436	C	T	Silent	PA4493	roxR	RoxR	Transcriptional regulators; Two-component regulatory systems		12	0	0	1	8		0	0	0	14	100		0.166667		0	0	0	0	0	0	0	0	0	0	0	0	0	1	1	0	1	0
gi|110645304|ref|NC_002516.2|	5029078	T	C	Missense	PA4494	roxS	RoxS	Two-component regulatory systems		0	0	0	13	0		0	0	0	11	0		0.0555556		0	0	0	0	0	0	0	0	0	0	0	0	0	1	0	0	0	0
gi|110645304|ref|NC_002516.2|	5042918	G	A	Nonsense	PA4503		probable permease of ABC transporter	Membrane proteins; Transport of small molecules		0	6	4	0	40		0	18	0	0	0		0.0555556		0	0	0	0	0	0	0	0	0	0	0	0	0	0	0	1	0	0
gi|110645304|ref|NC_002516.2|	5050081	G	A	Missense	PA4512	lpxO1	lipopolysaccharide biosynthetic protein LpxO1	Putative enzymes; Cell wall / LPS / capsule		0	7	2	0	22		0	0	7	0	100		0.166667		0	0	0	0	0	0	0	0	0	0	0	0	0	1	1	0	1	0
gi|110645304|ref|NC_002516.2|	5052781	T	C	Missense	PA4513		probable oxidoreductase	Putative enzymes		0	0	0	7	0		1	0	0	10	9		0.0555556		0	0	0	0	0	0	0	0	0	0	0	0	0	0	1	0	0	0
gi|110645304|ref|NC_002516.2|	5057719	T	C	Missense	PA4517		conserved hypothetical protein	Hypothetical, unclassified, unknown		0	0	0	11	0		0	0	0	22	0		0.0555556		0	0	0	0	0	0	0	0	0	0	0	0	0	0	1	0	0	0
gi|110645304|ref|NC_002516.2|	5085854	A	G	Missense	PA4541		tRNA-Asn	Membrane proteins		0	0	5	0	0		0	0	7	0	0		0.0555556		0	0	0	0	0	0	0	0	0	0	0	0	0	0	0	0	1	0
gi|110645304|ref|NC_002516.2|	5119083	C	T	Silent	PA4571		probable cytochrome c	Energy metabolism		10	0	0	0	0		16	0	0	0	0		0.0555556		0	0	0	0	0	0	0	0	0	0	0	0	0	0	0	0	1	0
gi|110645304|ref|NC_002516.2|	5122745	G	A	Missense	PA4575		hypothetical protein	Hypothetical, unclassified, unknown		0	8	0	0	0		0	7	0	0	0		0.0555556		0	0	0	0	0	0	0	0	0	0	0	0	0	1	0	0	0	0
gi|110645304|ref|NC_002516.2|	5136730	G	A	Missense	PA4587	ccpR	cytochrome c551 peroxidase precursor	Energy metabolism		0	15	0	0	0		0	25	0	0	0		0.0555556		0	0	0	0	0	0	0	0	0	0	0	0	0	0	0	0	1	0
gi|110645304|ref|NC_002516.2|	5155759	C	T	Nonsense	PA4600	nfxB	transcriptional regulator NfxB	Transcriptional regulators		18	0	0	0	0		18	0	0	0	0		0.0555556		0	1	0	0	0	0	0	0	0	0	0	0	0	0	0	0	0	0
gi|110645304|ref|NC_002516.2|	5175559	T	C	Missense	PA4617		conserved hypothetical protein	Hypothetical, unclassified, unknown		0	0	0	4	0		11	0	0	0	100		0.111111		0	0	0	0	0	0	0	0	0	0	0	0	0	1	0	0	1	0
gi|110645304|ref|NC_002516.2|	5184184	G	A	Silent	PA4623		hypothetical protein	Hypothetical, unclassified, unknown		0	7	0	0	0		0	13	0	0	0		0.0555556		0	0	0	0	0	0	0	0	0	0	0	0	0	0	0	0	1	0
gi|110645304|ref|NC_002516.2|	5208954	C	T	Missense	PA4640	mqoB	malate			7	0	0	1	13		0	0	0	14	100		0.166667		0	0	0	0	0	0	0	0	0	0	0	0	0	1	1	0	1	0
gi|110645304|ref|NC_002516.2|	5219656	T	C	Silent	PA4652	Fimbrial usher protein CupE5	cupE5			0	0	0	4	0		0	0	0	5	0		0.0555556		0	0	0	0	0	0	0	0	0	0	0	0	0	0	0	0	1	0
gi|110645304|ref|NC_002516.2|	5245330	G	A	Missense	PA4675		probable TonB-dependent receptor	Transport of small molecules		0	14	0	0	0		0	9	0	0	0		0.0555556		0	0	0	0	0	0	0	0	0	0	0	0	0	0	0	0	1	0
gi|110645304|ref|NC_002516.2|	5245570	T	C	Missense	PA4676		probable carbonic anhydrase	Putative enzymes		0	0	0	5	0		22	0	0	0	100		0.166667		0	0	0	0	0	0	0	0	0	0	0	0	0	1	1	0	1	0
gi|110645304|ref|NC_002516.2|	5269567	G	T	Intergenic	PA4690.5//PA4691	//	308 upstream 16S ribosomal RNA//236 downstream hypothetical protein	Non-coding RNA gene//Hypothetical, unclassified, unknown		0	5	1	0	0		0	11	0	0	0		0.0555556		0	1	0	0	0	0	0	0	0	0	0	0	0	0	0	0	0	0
gi|110645304|ref|NC_002516.2|	5269614	A	G	Intergenic	PA4690.5//PA4691	//	355 upstream 16S ribosomal RNA//189 downstream hypothetical protein	Non-coding RNA gene//Hypothetical, unclassified, unknown		0	0	10	0	0		0	0	18	0	0		0.0555556		0	1	0	0	0	0	0	0	0	0	0	0	0	0	0	0	0	0
gi|110645304|ref|NC_002516.2|	5271890	G	A	Silent	PA4693	pssA	phosphatidylserine synthase	Fatty acid and phospholipid metabolism		0	9	0	0	0		0	21	0	0	0		0.0555556		0	0	0	0	0	0	0	0	0	0	0	0	0	0	1	0	0	0
gi|110645304|ref|NC_002516.2|	5274219	T	C	Missense	PA4696	ilvI	acetolactate synthase large subunit	Biosynthesis of cofactors, prosthetic groups and carriers; Amino acid biosynthesis and metabolism		0	0	0	14	0		0	0	0	26	0		0.0555556		0	0	0	0	0	0	0	0	0	0	0	0	0	0	1	0	0	0
gi|110645304|ref|NC_002516.2|	5289182	G	A	Intergenic	PA4709//PA4710	//phuR	146 upstream probable hemin degrading factor//35 upstream Heme/Hemoglobin uptake outer membrane receptor PhuR precursor	Putative enzymes//Transport of small molecules		0	8	0	0	0		0	0	6	0	100		0.111111		0	0	0	0	0	0	0	0	0	0	0	0	0	1	0	0	1	0
gi|110645304|ref|NC_002516.2|	5316271	G	A	Silent	PA4733	acsB	acetyl-coenzyme A synthetase	Carbon compound catabolism; Central intermediary metabolism		0	18	0	0	0		0	0	24	0	100		0.111111		0	0	0	0	0	0	0	0	0	0	0	0	0	1	0	0	1	0
gi|110645304|ref|NC_002516.2|	5319521	G	A	Nonsense	PA4735		hypothetical protein	Hypothetical, unclassified, unknown		0	8	0	0	0		0	10	0	0	0		0.0555556		0	0	0	0	0	0	0	0	0	0	0	0	0	0	0	0	1	0
gi|110645304|ref|NC_002516.2|	5361873	A	G	Silent	PA4773		hypothetical protein	Hypothetical, unclassified, unknown		0	0	6	0	0		0	8	0	0	100		0.111111		0	0	0	0	0	0	0	0	0	0	0	0	0	1	0	0	1	0
gi|110645304|ref|NC_002516.2|	5389903	G	A	Missense	PA4804		POTRA-like domain-containing usher, CupB3	Membrane proteins; Transport of small molecules; Protein secretion/export apparatus		0	8	0	0	0		0	19	0	0	0		0.0555556		0	0	0	0	0	0	0	0	0	0	0	0	0	0	0	0	1	0
gi|110645304|ref|NC_002516.2|	5394315	G	A	Missense	PA4807	selB	selenocysteine-specific elongation factor	Translation, post-translational modification, degradation		0	7	0	0	0		0	12	1	0	8		0.0555556		0	0	0	0	0	0	0	0	0	0	0	0	0	0	0	0	1	0
gi|110645304|ref|NC_002516.2|	5403540	T	C	Missense	PA4814	fadH2	2,4-dienoyl-CoA reductase FadH2	Fatty acid and phospholipid metabolism		1	0	0	4	20		0	0	0	6	0		0.0555556		0	0	0	0	0	0	0	0	0	0	0	0	0	0	1	0	0	0
gi|110645304|ref|NC_002516.2|	5406177	C	T	Missense	PA4816		hypothetical protein	Hypothetical, unclassified, unknown		6	0	0	0	0		12	0	0	0	0		0.0555556		0	0	0	0	0	0	0	0	0	0	0	0	0	0	0	0	1	0
gi|110645304|ref|NC_002516.2|	5408723	G	A	Missense	PA4818		conserved hypothetical protein	Membrane proteins		0	5	0	0	0		0	8	0	0	0		0.0555556		0	0	0	0	0	0	0	0	0	0	0	0	0	0	0	0	1	0
gi|110645304|ref|NC_002516.2|	5411281	G	A	Missense	PA4821		probable transporter	Membrane proteins; Transport of small molecules		0	10	0	0	0		1	9	0	0	0		0.0555556		0	0	0	0	0	0	0	0	0	0	0	0	0	1	0	0	0	0
gi|110645304|ref|NC_002516.2|	5411738	A	G	Missense	PA4821		probable transporter	Membrane proteins; Transport of small molecules		0	0	2	0	0		0	0	8	0	0		0.0555556		0	0	0	0	0	0	0	0	0	0	0	0	0	0	0	0	1	0
gi|110645304|ref|NC_002516.2|	5415245	A	G	Missense	PA4824		hypothetical protein	Hypothetical, unclassified, unknown		0	0	10	0	0		0	6	0	0	100		0.166667		0	0	0	0	0	0	0	0	0	0	0	0	0	1	1	0	1	0
gi|110645304|ref|NC_002516.2|	5428396	T	C	Missense	PA4837		probable outer membrane protein precursor	Membrane proteins; Transport of small molecules		0	0	0	13	0		8	0	0	0	100		0.166667		0	0	0	0	0	0	0	0	0	0	0	0	0	1	1	0	1	0
gi|110645304|ref|NC_002516.2|	5486537	T	C	Missense	PA4890	desT	DesT	Transcriptional regulators		1	0	0	9	10		20	0	0	0	100		0.111111		0	0	0	0	0	0	0	0	0	0	0	0	0	1	0	0	1	0
gi|110645304|ref|NC_002516.2|	5486866	G	A	Missense	PA4890	desT	DesT	Transcriptional regulators		0	7	0	0	0		0	13	0	0	0		0.0555556		0	0	0	0	0	0	0	0	0	0	0	0	0	0	0	1	0	0
gi|110645304|ref|NC_002516.2|	5492036	C	T	Missense	PA4897		hypothetical protein	Hypothetical, unclassified, unknown		12	0	0	0	0		0	0	0	8	100		0.111111		0	0	0	0	0	0	0	0	0	0	0	0	0	1	0	0	1	0
gi|110645304|ref|NC_002516.2|	5512307	T	C	Missense	PA4913		probable binding protein component of ABC transporter	Transport of small molecules		0	0	0	9	0		12	0	0	0	100		0.166667		0	0	0	0	0	0	0	0	0	0	0	0	0	1	1	0	1	0
gi|110645304|ref|NC_002516.2|	5518826	G	A	Missense	PA4919	pncB1	nicotinate phosphoribosyltransferase	Biosynthesis of cofactors, prosthetic groups and carriers		0	8	0	0	0		0	12	0	0	0		0.0555556		0	0	0	0	0	0	0	0	0	0	0	0	0	0	0	0	1	0
gi|110645304|ref|NC_002516.2|	5520587	G	A	Intergenic	PA4920//PA4921	nadE//	49 downstream NH3-dependent NAD synthetase//85 upstream hypothetical protein	Amino acid biosynthesis and metabolism; Biosynthesis of cofactors, prosthetic groups and carriers//Hypothetical, unclassified, unknown		0	7	0	0	0		0	10	0	0	0		0.0555556		0	0	0	0	0	0	0	0	0	0	0	0	0	0	0	0	1	0
gi|110645304|ref|NC_002516.2|	5529362	T	C	Missense	PA4928		conserved hypothetical protein	Hypothetical, unclassified, unknown		2	0	0	8	20		17	0	0	0	100		0.166667		0	0	0	0	0	0	0	0	0	0	0	0	0	1	1	0	1	0
gi|110645304|ref|NC_002516.2|	5539845	G	A	Silent	PA4937	rnr	tRNA-Leu	Transcription, RNA processing and degradation		0	9	0	0	0		0	18	0	0	0		0.0555556		0	0	0	0	0	0	0	0	0	0	0	0	0	0	1	0	0	0
gi|110645304|ref|NC_002516.2|	5551035	A	C	Missense	PA4946	mutL	DNA mismatch repair protein MutL	DNA replication, recombination, modification and repair		1	2	8	0	9		8	0	0	0	100		0.166667		0	0	0	0	0	0	0	0	0	0	0	0	0	1	1	0	1	0
gi|110645304|ref|NC_002516.2|	5556419	G	A	Silent	PA4951	orn	oligoribonuclease	Transcription, RNA processing and degradation		0	13	0	0	0		0	10	0	0	0		0.0555556		0	0	0	0	0	0	0	0	0	0	0	0	0	1	0	0	0	0
gi|110645304|ref|NC_002516.2|	5563330	T	C	Intergenic	PA4957//PA4958	psd//	43 downstream phosphatidylserine decarboxylase//635 upstream hypothetical protein	Amino acid biosynthesis and metabolism; Fatty acid and phospholipid metabolism//Hypothetical, unclassified, unknown		0	2	0	7	0		0	0	0	8	0		0.0555556		0	0	0	0	0	0	0	0	0	0	0	0	0	1	0	0	0	0
gi|110645304|ref|NC_002516.2|	5565002	C	T	Silent	PA4958		hypothetical protein	Hypothetical, unclassified, unknown		9	0	0	0	0		6	0	0	0	0		0.0555556		0	0	0	0	0	0	0	0	0	0	0	0	0	1	0	0	0	0
gi|110645304|ref|NC_002516.2|	5586439	G	A	Silent	PA4976	aruH	Arginine			0	0	7	0	100		0	0	10	0	100		0.944444		1	0	1	1	1	1	1	1	1	1	1	1	1	1	1	1	1	1
gi|110645304|ref|NC_002516.2|	5600038	T	C	Missense	PA4985		hypothetical protein	Hypothetical, unclassified, unknown		0	0	0	10	0		8	0	1	0	89		0.111111		0	0	0	0	0	0	0	0	0	0	0	0	0	1	0	0	1	0
gi|110645304|ref|NC_002516.2|	5619052	C	T	Missense	PA5001		hypothetical protein	Hypothetical, unclassified, unknown		8	0	0	1	11		0	0	0	11	100		0.166667		0	0	0	0	0	0	0	0	0	0	0	0	0	1	1	0	1	0
gi|110645304|ref|NC_002516.2|	5621176	G	A	Missense	PA5003		hypothetical protein	Hypothetical, unclassified, unknown		0	8	0	0	0		0	17	0	0	0		0.0555556		0	0	0	0	0	0	0	0	0	0	0	0	0	0	1	0	0	0
gi|110645304|ref|NC_002516.2|	5634881	T	C	Missense	PA5014	glnE	glutamate-ammonia-ligase adenylyltransferase	Translation, post-translational modification, degradation		0	0	0	7	0		0	0	0	12	0		0.0555556		0	0	0	0	0	0	0	0	0	0	0	0	0	0	0	0	1	0
gi|110645304|ref|NC_002516.2|	5636201	C	T	Silent	PA5015	aceE	pyruvate dehydrogenase	Amino acid biosynthesis and metabolism; Energy metabolism		12	0	0	0	0		17	0	0	0	0		0.0555556		0	0	0	0	0	0	1	0	0	0	0	0	0	0	0	0	0	0
gi|110645304|ref|NC_002516.2|	5647902	T	C	Missense	PA5021		probable sodium/hydrogen antiporter	Membrane proteins; Transport of small molecules		0	0	0	5	0		9	0	0	0	100		0.166667		0	0	0	0	0	0	0	0	0	0	0	0	0	1	1	0	1	0
gi|110645304|ref|NC_002516.2|	5662227	T	C	Missense	PA5031		probable short chain dehydrogenase	Putative enzymes		0	0	0	6	0		18	0	0	0	100		0.166667		0	0	0	0	0	0	0	0	0	0	0	0	0	1	1	0	1	0
gi|110645304|ref|NC_002516.2|	5666775	A	G	Missense	PA5035	gltD	glutamate synthase small chain	Amino acid biosynthesis and metabolism		0	0	16	0	0		0	1	11	0	8		0.0555556		0	0	0	0	0	0	0	0	0	0	0	0	0	1	0	0	0	0
gi|110645304|ref|NC_002516.2|	5677066	T	C	Missense	PA5040	pilQ	Type 4 fimbrial biogenesis outer membrane protein PilQ precursor	Motility & Attachment		2	0	0	10	17		17	0	0	0	100		0.166667		0	0	0	0	0	0	0	0	0	0	0	0	0	1	1	0	1	0
gi|110645304|ref|NC_002516.2|	5679148	G	A	Nonsense	PA5043	pilN	type 4 fimbrial biogenesis protein PilN	Motility & Attachment		0	0	11	0	100		0	0	25	0	100		0.611111		0	0	0	0	0	0	0	1	1	1	1	1	1	1	1	1	1	1
gi|110645304|ref|NC_002516.2|	5691072	T	C	Missense	PA5051	argS	arginyl-tRNA synthetase	Translation, post-translational modification, degradation		0	0	0	12	0		0	0	0	19	0		0.0555556		0	0	0	0	0	0	0	0	0	0	0	0	0	1	0	0	0	0
gi|110645304|ref|NC_002516.2|	5692332	G	A	Missense	PA5052		hypothetical protein	Hypothetical, unclassified, unknown		0	1	0	0	0		0	4	0	0	0		0.0555556		0	0	0	0	0	0	0	0	0	0	0	0	0	1	0	0	0	0
gi|110645304|ref|NC_002516.2|	5692900	G	A	Missense	PA5053	hslV	heat shock protein HslV	Chaperones & heat shock proteins		0	6	0	0	0		0	15	0	0	0		0.0555556		0	0	0	0	0	0	0	0	0	0	0	0	0	0	1	0	0	0
gi|110645304|ref|NC_002516.2|	5718112	G	A	Missense	PA5078		conserved hypothetical protein	Hypothetical, unclassified, unknown		0	15	0	0	0		0	16	0	0	0		0.0555556		0	0	0	0	0	0	0	0	0	0	0	0	0	1	0	0	0	0
gi|110645304|ref|NC_002516.2|	5744987	C	T	Intergenic	PA5100//PA5101	hutU//	234 upstream urocanase//92 downstream hypothetical protein	Amino acid biosynthesis and metabolism//Hypothetical, unclassified, unknown		18	0	0	0	0		9	0	0	0	0		0.0555556		0	0	0	0	0	0	0	0	0	0	0	0	0	1	0	0	0	0
gi|110645304|ref|NC_002516.2|	5779828	C	T	Intergenic	PA5131//PA5132	pgm//	147 downstream phosphoglycerate mutase//167 upstream hypothetical protein	Carbon compound catabolism//Membrane proteins		5	0	0	1	17		3	0	0	0	0		0.0555556		0	0	0	0	0	0	0	0	0	0	0	0	0	0	0	0	1	0
gi|110645304|ref|NC_002516.2|	5788942	G	A	Missense	PA5140	hisF1	imidazoleglycerol-phosphate synthase, cyclase subunit	Amino acid biosynthesis and metabolism		1	13	0	1	0		0	0	15	0	100		0.166667		0	0	0	0	0	0	0	0	0	0	0	0	0	1	1	0	1	0
gi|110645304|ref|NC_002516.2|	5805872	T	A	Missense	PA5158		probable outer membrane protein precursor	Transport of small molecules		0	0	3	6	33		0	0	0	6	0		0.0555556		0	0	0	0	0	0	0	0	0	0	0	0	0	0	0	1	0	0
gi|110645304|ref|NC_002516.2|	5806541	G	A	Missense	PA5158		probable outer membrane protein precursor	Transport of small molecules		0	13	0	0	0		0	9	0	0	0		0.0555556		0	0	0	0	0	0	0	0	0	0	0	0	0	1	0	0	0	0
gi|110645304|ref|NC_002516.2|	5814384	T	C	Missense	PA5165		probable two-component sensor	Transport of small molecules; Two-component regulatory systems		1	0	0	15	6		0	0	0	3	0		0.0555556		0	0	0	0	0	0	0	0	0	0	0	0	0	0	1	0	0	0
gi|110645304|ref|NC_002516.2|	5820846	C	T	Intergenic	PA5169//PA5170	//arcD	732 downstream probable C4-dicarboxylate transporter//64 upstream arginine/ornithine antiporter	Membrane proteins; Transport of small molecules//Membrane proteins; Amino acid biosynthesis and metabolism; Transport of small molecules		7	0	0	0	0		0	0	0	7	100		0.111111		0	0	0	0	0	0	0	0	0	0	0	0	0	1	0	0	1	0
gi|110645304|ref|NC_002516.2|	5833683	A	G	Missense	PA5181		P34	Putative enzymes		0	0	17	0	0		0	0	6	0	0		0.0555556		0	0	0	0	0	0	0	0	0	0	0	0	0	0	0	0	1	0
gi|110645304|ref|NC_002516.2|	5839150	G	A	Silent	PA5187		probable acyl-CoA dehydrogenase	Putative enzymes		0	6	0	0	0		0	10	0	0	0		0.0555556		0	0	0	0	0	0	0	0	0	0	0	0	0	1	0	0	0	0
gi|110645304|ref|NC_002516.2|	5855472	G	A	Missense	PA5201		conserved hypothetical protein	Hypothetical, unclassified, unknown		0	9	1	0	10		0	11	0	0	0		0.0555556		0	0	0	0	0	0	0	0	0	0	0	0	0	1	0	0	0	0
gi|110645304|ref|NC_002516.2|	5861663	G	A	Intergenic	PA5206//PA5207	argE//	42 upstream acetylornithine deacetylase//58 downstream probable phosphate transporter	Amino acid biosynthesis and metabolism//Membrane proteins; Transport of small molecules		0	11	3	0	21		0	0	16	0	100		0.111111		0	0	0	0	0	0	0	0	0	0	0	0	0	1	0	0	1	0
gi|110645304|ref|NC_002516.2|	5899653	T	C	Missense	PA5239	rho	transcription termination factor Rho	Transcription, RNA processing and degradation		1	0	0	6	14		0	0	0	13	0		0.0555556		0	0	0	0	0	0	0	0	0	0	0	0	0	0	0	0	1	0
gi|110645304|ref|NC_002516.2|	5900675	G	A	Silent	PA5240	trxA	thioredoxin	Translation, post-translational modification, degradation; Nucleotide biosynthesis and metabolism; Energy metabolism		0	17	0	0	0		0	0	11	0	100		0.111111		0	0	0	0	0	0	0	0	0	0	0	0	0	1	0	0	1	0
gi|110645304|ref|NC_002516.2|	5917354	T	C	Missense	PA5255	algQ	Alginate regulatory protein AlgQ	Transcriptional regulators		0	0	0	15	0		0	0	0	20	0		0.0555556		0	0	0	0	0	0	0	0	0	0	0	0	0	0	0	0	1	0
gi|110645304|ref|NC_002516.2|	5945550	G	A	Missense	PA5281		probable hydrolase	Putative enzymes		0	7	0	0	0		0	15	0	0	0		0.0555556		0	0	0	0	0	0	0	0	0	0	0	0	0	1	0	0	0	0
gi|110645304|ref|NC_002516.2|	5946528	G	A	Missense	PA5282		probable major facilitator superfamily (MFS) transporter	Membrane proteins; Transport of small molecules		0	6	0	0	0		0	8	0	0	0		0.0555556		0	0	0	0	0	0	0	0	0	0	0	0	0	0	1	0	0	0
gi|110645304|ref|NC_002516.2|	5946612	A	G	Missense	PA5282		probable major facilitator superfamily (MFS) transporter	Membrane proteins; Transport of small molecules		0	0	5	0	0		0	0	8	0	0		0.0555556		0	0	0	0	0	0	0	0	0	0	0	0	0	1	0	0	0	0
gi|110645304|ref|NC_002516.2|	5949935	A	G	Intergenic	PA5284//PA5285	//	325 upstream hypothetical protein//99 downstream hypothetical protein	Hypothetical, unclassified, unknown//Hypothetical, unclassified, unknown		0	1	5	0	17		0	6	0	0	100		0.0555556		0	0	0	0	0	0	0	0	0	0	0	0	0	1	0	0	0	0
gi|110645304|ref|NC_002516.2|	5951616	G	A	Silent	PA5287	amtB	ammonium transporter AmtB	Membrane proteins; Transport of small molecules		0	11	0	0	0		0	13	0	0	0		0.0555556		0	0	0	0	0	0	0	0	0	0	0	0	0	1	0	0	0	0
gi|110645304|ref|NC_002516.2|	5956304	G	A	Silent	PA5291		probable choline transporter	Membrane proteins; Transport of small molecules		0	22	0	0	0		0	30	0	0	0		0.0555556		0	0	0	0	0	0	0	0	0	0	0	0	0	1	0	0	0	0
gi|110645304|ref|NC_002516.2|	5980271	G	A	Missense	PA5310		conserved hypothetical protein	Hypothetical, unclassified, unknown		0	13	0	0	0		0	13	0	0	0		0.0555556		0	0	0	0	0	0	0	0	0	0	0	0	0	0	0	0	1	0
gi|110645304|ref|NC_002516.2|	5991010	T	C	Missense	PA5321	dut	deoxyuridine 5'-triphosphate nucleotidohydrolase	Nucleotide biosynthesis and metabolism		0	0	0	10	0		8	0	0	0	100		0.111111		0	0	0	0	0	0	0	0	0	0	0	0	0	1	0	0	1	0
gi|110645304|ref|NC_002516.2|	6009211	G	A	Missense	PA5340		hypothetical protein	Hypothetical, unclassified, unknown		0	11	0	0	0		0	11	0	0	0		0.0555556		0	0	0	0	0	0	0	0	0	0	0	0	0	0	0	0	1	0
gi|110645304|ref|NC_002516.2|	6011383	T	C	Missense	PA5343		hypothetical protein	Hypothetical, unclassified, unknown		0	0	0	13	0		11	0	0	0	100		0.111111		0	0	0	0	0	0	0	0	0	0	0	0	0	1	0	0	1	0
gi|110645304|ref|NC_002516.2|	6028514	G	A	Missense	PA5361	phoR	two-component sensor PhoR	Two-component regulatory systems		0	0	5	0	100		0	12	0	0	0		0.0555556		0	0	0	0	0	0	0	0	0	0	0	0	0	0	0	0	0	1
gi|110645304|ref|NC_002516.2|	6046280	T	C	Missense	PA5370		probable major facilitator superfamily (MFS) transporter	Membrane proteins; Transport of small molecules		0	0	0	11	0		16	0	0	0	100		0.166667		0	0	0	0	0	0	0	0	0	0	0	0	0	1	1	0	1	0
gi|110645304|ref|NC_002516.2|	6098707	C	T	Nonsense	PA5418	soxA	sarcosine oxidase alpha subunit	Carbon compound catabolism		6	0	0	0	0		13	0	0	0	0		0.0555556		0	1	0	0	0	0	0	0	0	0	0	0	0	0	0	0	0	0
gi|110645304|ref|NC_002516.2|	6120340	T	C	Missense	PA5437		probable transcriptional regulator	Transcriptional regulators		0	0	0	14	0		1	0	0	20	5		0.0555556		0	0	0	0	0	0	0	0	0	0	0	0	0	0	0	0	1	0
gi|110645304|ref|NC_002516.2|	6136888	A	G	Missense	PA5447	wbpZ	glycosyltransferase WbpZ	Cell wall / LPS / capsule		0	0	14	0	0		0	0	19	0	0		0.0555556		0	0	0	0	0	0	0	0	0	0	0	0	0	0	0	0	1	0
gi|110645304|ref|NC_002516.2|	6145618	C	T	Missense	PA5455		hypothetical protein	Hypothetical, unclassified, unknown		12	0	0	0	0		11	0	0	0	0		0.0555556		0	0	0	0	0	0	0	0	0	0	0	0	0	0	0	0	1	0
gi|110645304|ref|NC_002516.2|	6162225	T	C	Missense	PA5473		conserved hypothetical protein	Membrane proteins		0	0	0	3	0		9	0	0	0	100		0.166667		0	0	0	0	0	0	0	0	0	0	0	0	0	1	1	0	1	0
gi|110645304|ref|NC_002516.2|	6183073	A	G	Silent	PA5492		conserved hypothetical protein	Hypothetical, unclassified, unknown		0	0	16	0	0		0	0	14	0	0		0.0555556		0	0	0	0	0	0	0	0	0	0	0	0	0	1	0	0	0	0
gi|110645304|ref|NC_002516.2|	6191305	G	A	Missense	PA5498		probable adhesin	Motility & Attachment		0	17	0	0	0		0	16	0	0	0		0.0555556		0	0	0	0	0	0	0	0	0	0	0	0	0	1	0	0	0	0
gi|110645304|ref|NC_002516.2|	6199345	C	T	Silent	PA5507		hypothetical protein	Hypothetical, unclassified, unknown		12	1	0	0	0		16	0	0	0	0		0.0555556		0	0	0	0	0	0	0	0	0	0	0	0	0	0	0	0	1	0
gi|110645304|ref|NC_002516.2|	6205144	T	C	Missense	PA5512	mifS	MifS	Two-component regulatory systems; Cell wall / LPS / capsule		0	0	0	4	0		0	0	0	6	0		0.0555556		0	0	0	0	0	0	0	0	0	0	0	0	0	0	0	0	1	0
gi|110645304|ref|NC_002516.2|	6214492	C	T	Missense	PA5522	Glutamylpolyamine synthetase	pauA6			10	0	0	1	9		0	0	0	14	100		0.166667		0	0	0	0	0	0	0	0	0	0	0	0	0	1	1	0	1	0
gi|110645304|ref|NC_002516.2|	6214784	G	A	Missense	PA5522	Glutamylpolyamine synthetase	pauA6			0	13	0	0	0		0	0	8	0	100		0.111111		0	0	0	0	0	0	0	0	0	0	0	0	0	1	0	0	1	0
gi|110645304|ref|NC_002516.2|	6246505	C	T	Missense	PA5552	glmU	glucosamine-1-phosphate acetyltransferase/N-acetylglucosamine-1-phosphate uridyltransferase	Cell wall / LPS / capsule		11	0	0	0	0		21	0	0	0	0		0.0555556		0	0	0	0	0	0	0	0	0	0	0	0	0	0	0	0	1	0
gi|110645304|ref|NC_002516.2|	6253561	G	A	Missense	PA5560	atpB	ATP synthase A chain	Energy metabolism		0	12	0	0	0		0	1	23	1	92		0.111111		0	0	0	0	0	0	0	0	0	0	0	0	0	1	0	0	1	0
														P82M3 S4a						P82M3 S4b
														Count	%					Count	%
								Number of SNPs found in more than 10% of the metagenomic reads						54	0.117137					122	0.264642
								Number of SNPs found in more than 50% of the metagenomic reads						17	0.0368764					115	0.249458
								Number of SNPs found in more than 90% of the metagenomic reads						10	0.021692					107	0.232104
								Total SNPs covered by metagenomic reads						461	0.997835					461	0.997835
								Total SNPs						462						462
